# Supplementary material for: Evaluation of linkage disequilibrium, population structure, and genetic diversity in the U.S. peanut mini core collection
Source: BMC Genomics. 2019 Jun 11;20:481. doi: 10.1186/s12864-019-5824-9 (PMC6558826; doi:10.1186/s12864-019-5824-9)
Supplement: Supplementary file 8 — Tables S1. – S8. Sheets in the Table contain details of the accessions used in the study, overall SNP summary, heterozygosity among accessions, SNP distribution, nucleotide diversity, haplotypes, Mean LD and LD decay estimates as well as detailed GWA results for all the traits evaluated. (XLSX 1396 kb) [file 12864_2019_5824_MOESM8_ESM.xlsx]

## Sheet: Manuscript information
Evaluation of linkage disequilibrium, population structure, and genetic diversity in the U.S. peanut mini core collection
Paul I. Otyama1, Andrew Wilkey2, Roshan Kulkarni12, Teshale Assefa12, Ye Chu3, Josh Clevenger4, Dan J. O'Connor5, Graeme C. Wright5, Stanley W. Dezern6, Gregory E. Macdonald6, Noelle L. Anglin7, Ethalinda K.S. Cannon8, Peggy Ozias-Akins3, Steven B. Cannon9*
1 Agronomy Department, Iowa State University, Ames, IA, USA
2 ORISE Fellow, Corn Insects and Crop Genetics Research Unit, USDA-ARS, Ames, IA, USA.
3 Institute of Plant Breeding, Genetics, and Genomics, University of Georgia, Tifton, GA, USA.
4 Mars-Wrigley Confectionery, Center for Applied Genetic Technologies, Athens, GA, USA.
5 Peanut Company of Australia, Kingaroy Qld, Australia.
6 University of Florida, Gainesville, FL, USA.
7 International Potato Center, Lima, Peru.
8 Computer Science Department, Iowa State University, Ames, IA, USA.
9 USDA - Agricultural Research Service, Corn Insects and Crop Genetics Research Unit, Ames, IA, USA.
*Author for Correspondence
Steven B Cannon
1017 Crop Genome Lab 819 Wallace Rd Ames, IA 50011-4014
Email: steven.cannon@ars.usda.gov
Office: 515-294-6971

## Sheet: Minicore set
Table SA: Details of the purified minicore set. Classifications obtained from GRIN, Wang et.al 2011 and Belamkar et.al 2011
PI ACC No.	Country of Origin	Subspecies	Botanical Variety	Market Type
Bailey	-	-	-	Virginia
Florida Fancy	-	-	-	Virginia
Jupiter	-	-	-	Virginia
Red River	-	-	-	Runner
Tamrun OL 11	-	-	-	Spanish
TN 06	-	-	-	Spanish
PI259617	Cuba	fastigiata	fastigiata	Mixed
PI429420	Zimbabwe	fastigiata	fastigiata	Valencia
PI471954	Zimbabwe	fastigiata	fastigiata	Valencia
PI475863	Bolivia	fastigiata	fastigiata	Valencia
PI475918	Bolivia	fastigiata	fastigiata	na
PI476025	Peru	fastigiata	fastigiata	na
PI493717	Argentina	fastigiata	fastigiata	Valencia
PI493880	Argentina	fastigiata	fastigiata	Valencia
PI152146	Uruguay	fastigiata	fastigiata	Spanish
PI200441	Japan	fastigiata	fastigiata	Spanish
PI259836	Malawi	fastigiata	fastigiata	Spanish
PI337406	Paraguay	fastigiata	fastigiata	Runner
PI356004	Argentina	fastigiata	fastigiata	Mixed
PI493329	Argentina	fastigiata	fastigiata	Valencia
PI493581	Argentina	fastigiata	fastigiata	Valencia
PI493631	Argentina	fastigiata	fastigiata	Valencia
PI497517	Brazil	fastigiata	fastigiata	Valencia
PI497639	Ecuador	fastigiata	fastigiata	Valencia
PI502040	Peru	fastigiata	fastigiata	Spanish
PI158854	China	fastigiata	fastigiata	Valencia
PI262038	Brazil	fastigiata	fastigiata	Valencia
PI313129	China	fastigiata	fastigiata	Mixed
PI339960	Argentina	fastigiata	fastigiata	Valencia
PI493547	Argentina	fastigiata	fastigiata	Valencia
PI290620	Argentina	fastigiata	fastigiata	Virginia
PI295730	India	fastigiata	fastigiata	Virginia
PI290566	India	fastigiata	fastigiata	Runner
PI343398	Israel	fastigiata	fastigiata	Virginia
PI478850	Uganda	fastigiata	fastigiata	Valencia
PI482189	Zimbabwe	fastigiata	fastigiata	Spanish
PI493693	Argentina	fastigiata	fastigiata	Virginia
PI493729	Argentina	fastigiata	fastigiata	na
PI493938	Argentina	fastigiata	fastigiata	na
PI493356	Argentina	fastigiata	fastigiata	Virginia
PI338338	Venezuela	fastigiata	peruviana	Valencia
PI502111	Peru	fastigiata	peruviana	Valencia
PI502120	Peru	fastigiata	peruviana	Virginia
PI270998	Zambia	fastigiata	vulgaris	Mixed
PI271019	Zambia	fastigiata	vulgaris	Mixed
PI478819	India	fastigiata	vulgaris	Valencia
PI290560	India	fastigiata	vulgaris	Spanish
PI157542	China	fastigiata	vulgaris	Runner
PI403813	Argentina	fastigiata	vulgaris	Valencia
PI407667	Thailand	fastigiata	vulgaris	Spanish
PI155107	Uruguay	fastigiata	vulgaris	Valencia
PI494018	Argentina	fastigiata	vulgaris	na
PI288146	India	fastigiata	vulgaris	Virginia
PI288210	India	fastigiata	vulgaris	Runner
PI494034	Argentina	fastigiata	vulgaris	Spanish
PI162655	Uruguay	hypogaea	hypogaea	Spanish
PI268696	South Africa	hypogaea	hypogaea	Spanish
PI295309	Israel	hypogaea	hypogaea	Mixed
PI504614	Colombia	hypogaea	hypogaea	Mixed
PI159786	Senegal	hypogaea	hypogaea	Virginia
PI270786	Zambia	hypogaea	hypogaea	Mixed
PI296550	Israel	hypogaea	hypogaea	Runner
PI461427	China	hypogaea	hypogaea	na
PI268586	Zambia	hypogaea	hypogaea	Valencia
PI270907	Zambia	hypogaea	hypogaea	Mixed
PI323268	Pakistan	hypogaea	hypogaea	Virginia
PI325943	Venezuela	hypogaea	hypogaea	Valencia
PI331297	Argentina	hypogaea	hypogaea	Mixed
PI442768	Zimbabwe	hypogaea	hypogaea	na
PI496448	Burkina Faso	hypogaea	hypogaea	Virginia
PI468271	Bolivia	hypogaea	hypogaea	na
PI259851	Malawi	hypogaea	hypogaea	Virginia
PI268755	Zambia	hypogaea	hypogaea	Runner
PI274193	Bolivia	hypogaea	hypogaea	Virginia
PI290536	India	hypogaea	hypogaea	na
PI296558	Israel	hypogaea	hypogaea	Runner
PI298854	South Africa	hypogaea	hypogaea	Runner
PI319768		hypogaea	hypogaea	Virginia
PI331314	Argentina	hypogaea	hypogaea	Mixed
PI337399	Morocco	hypogaea	hypogaea	na
PI343384	Israel	hypogaea	hypogaea	Mixed
PI355268	Mexico	hypogaea	hypogaea	na
PI370331	Israel	hypogaea	hypogaea	Virginia
PI372271	Nigeria	hypogaea	hypogaea	Virginia
PI481795	Mozambique	hypogaea	hypogaea	Spanish
PI482120	Zimbabwe	hypogaea	hypogaea	Spanish
PI497318	Bolivia	hypogaea	hypogaea	na
PI475931	Bolivia	hypogaea	hypogaea	Virginia
PI162857	Sudan	hypogaea	hypogaea	Virginia
PI196635	Madagascar	hypogaea	hypogaea	Runner
PI240560	South Africa	hypogaea	hypogaea	Runner
PI259658	Cuba	hypogaea	hypogaea	Runner
PI292950	South Africa	hypogaea	hypogaea	Mixed
PI337293	Brazil	hypogaea	hypogaea	na
PI355271	Mexico	hypogaea	hypogaea	Runner
PI461434	China	hypogaea	hypogaea	Runner
PI471952	Zimbabwe	hypogaea	hypogaea	Spanish
PI476636	Nigeria	hypogaea	hypogaea	Valencia
PI497395	Bolivia	hypogaea	hypogaea	Virginia
PI196622	Cote D'Ivoire	hypogaea	hypogaea	Virginia
PI268806	Zambia	hypogaea	hypogaea	Spanish
PI268868	Sudan	hypogaea	hypogaea	Virginia
PI268996	Zambia	hypogaea	hypogaea	Runner
PI270905	Zambia	hypogaea	hypogaea	Mixed
PI290594	India	hypogaea	hypogaea	Runner
PI295250	Israel	hypogaea	hypogaea	Virginia
PI371521	Israel	hypogaea	hypogaea	na
PI372305	Nigeria	hypogaea	hypogaea	Virginia
PI399581	Nigeria	hypogaea	hypogaea	Virginia
PI476432	Nigeria	hypogaea	hypogaea	Mixed
PI494795	Zambia	hypogaea	hypogaea	Runner
PI496401	Burkina Faso	hypogaea	hypogaea	Virginia
PI433347	China	na	na	na
PI319770	Israel	na	na	na
PI476596	Nigeria	na	na	Runner
PI408743	Brazil	na	na	Mixed
PI497668	Ecuador	na	na	na
PI502037	Peru	na	na	na

## Sheet: Overall SNP summary
Table 1a: Detailed information on allele frequency, heterozygosity and polymorphic information content in Minicore set
SNP ID	Chromosome	Physical	Alleles	Major Allele	Minor Allele	Major Allele	Minor Allele	Major Allele	Minor Allele	Gametes Missing	PIC	Gene	Heterozygosity	f			Table: Overall Allele Summary:
		Position		Frequency	Frequency	state	state	Gametes	Gametes			Diversity
AX-147265617	1	127013	A/T	1	0	A	NA	225	0	1	0.0173886	0.0175425	0	1			Alleles	Number	Frequency
AX-147207636	1	230496	A/G	0.55752	0.44248	G	A	126	100	0	0.371669	0.493382	0	1			T	409250	0.26697
AX-147207637	1	230616	C/T	0.56637	0.43363	C	T	128	98	0	0.370556	0.49119	0	1			G	394110	0.25709
AX-147207638	1	231463	C/T	0.55752	0.44248	C	T	126	100	0	0.371669	0.493382	0	1			C	362820	0.23668
AX-147207640	1	253683	A/G	0.55752	0.44248	G	A	126	100	0	0.371669	0.493382	0	1			A	357667	0.23332
AX-147207661	1	390660	C/T	0.97345	0.02655	T	C	220	6	0	0.0503519	0.0516877	0	1			Y	3384	0.00221
AX-147207663	1	405426	C/T	0.99115	0.00885	T	C	224	2	0	0.0173886	0.0175425	0	1			R	3064	0.002
AX-147207665	1	413869	G/T	0.53778	0.45778	G	T	121	103	1	0.386402	0.50556	0.00884956	0.982649			K	1391	0.0009074
AX-147265621	1	419247	C/G	0.54867	0.45133	G	C	124	102	0	0.37262	0.495262	0	1			M	1225	0.00079911
AX-147207676	1	461328	C/T	0.82301	0.17699	T	C	186	40	0	0.248894	0.291331	0	1			S	47	3.066e-05
AX-147265629	1	524684	A/T	0.99115	0.00885	A	T	224	2	0	0.0173886	0.0175425	0	1			G:A	2931	0.21605
AX-147265636	1	605490	A/T	0.96861	0.03139	T	A	216	7	3	0.0836592	0.0855196	0	1			T:C	2880	0.2123
AX-147265640	1	666799	C/G	0.99115	0.00885	C	G	224	2	0	0.0173886	0.0175425	0	1			A:G	2249	0.16578
AX-147207749	1	785293	C/T	0.9469	0.0531	T	C	214	12	0	0.0955003	0.100556	0	1			C:T	2242	0.16527
AX-147207754	1	832348	A/G	0.97297	0.02703	G	A	216	6	4	0.0827739	0.0852064	0	1			C:A	891	0.06568
AX-147265646	1	901940	A/T	0.99115	0.00885	T	A	224	2	0	0.0173886	0.0175425	0	1			T:G	847	0.06244
AX-147207767	1	919975	A/G	0.98667	0.01333	G	A	222	3	1	0.0346261	0.0349283	0	1			A:C	716	0.05278
AX-147207771	1	924121	C/T	0.99115	0.00885	C	T	224	2	0	0.0173886	0.0175425	0	1			G:T	673	0.04961
AX-147265651	1	977371	C/G	0.66372	0.33628	C	G	150	76	0	0.34676	0.446394	0.371681	0.171685			T:A	81	0.00597
AX-147207802	1	1083286	A/C	0.95575	0.04425	A	C	216	10	0	0.081003	0.0845798	0	1			A:A	39	0.00287
AX-147207822	1	1187296	A/G	0.99115	0.00885	A	G	224	2	0	0.0173886	0.0175425	0	1			C:G	7	0.000516
AX-147207823	1	1189171	G/T	0.99115	0.00885	T	G	224	2	0	0.0173886	0.0175425	0	1			G:C	6	0.00044228
AX-147207826	1	1193638	A/G	0.99115	0.00885	G	A	224	2	0	0.0173886	0.0175425	0	1			A:T	4	0.00029485
AX-147207840	1	1302135	A/G	0.53333	0.46667	A	G	120	105	1	0.387043	0.506813	0.0265487	0.948068
AX-147207844	1	1316929	C/T	0.54867	0.45133	T	C	124	102	0	0.37262	0.495262	0	1
AX-147207851	1	1354695	C/T	0.54222	0.45333	T	C	122	102	1	0.386021	0.504816	0	1
AX-147207852	1	1354731	C/T	0.54867	0.45133	T	C	124	102	0	0.37262	0.495262	0	1
AX-147265662	1	1379247	A/T	0.54867	0.45133	A	T	124	102	0	0.37262	0.495262	0	1
AX-147265663	1	1381774	C/G	0.54867	0.45133	G	C	124	102	0	0.37262	0.495262	0.0353982	0.929136
AX-147207857	1	1381834	A/C	0.5354	0.4646	A	C	121	105	0	0.373744	0.497494	0.0265487	0.947095
AX-147207858	1	1385296	G/T	0.5354	0.4646	G	T	121	105	0	0.373744	0.497494	0.0265487	0.947095
AX-147207860	1	1397540	C/T	0.53778	0.45778	T	C	121	103	1	0.386402	0.50556	0.0265487	0.947939
AX-147207862	1	1398141	A/G	0.53097	0.46903	G	A	120	106	0	0.374039	0.498081	0.0353982	0.929538
AX-147207866	1	1409180	G/T	0.54867	0.45133	G	T	124	102	0	0.37262	0.495262	0	1
AX-147207868	1	1427413	C/T	0.53982	0.46018	C	T	122	104	0	0.373409	0.496828	0	1
AX-147207870	1	1448958	C/T	0.54867	0.45133	C	T	124	102	0	0.37262	0.495262	0	1
AX-147207871	1	1449788	A/G	0.54054	0.45946	G	A	120	102	4	0.421577	0.528781	0	1
AX-147207872	1	1449893	C/T	0.53571	0.45536	T	C	120	102	2	0.398896	0.514057	0	1
AX-147207877	1	1455124	A/G	0.53982	0.46018	G	A	122	104	0	0.373409	0.496828	0.0353982	0.92936
AX-147207882	1	1474174	C/T	0.9823	0.0177	C	T	222	4	0	0.0341672	0.0347717	0	1
AX-147265667	1	1476677	C/G	0.92035	0.07965	G	C	208	18	0	0.135859	0.146605	0	1
AX-147207925	1	1618806	A/C	0.97345	0.02655	C	A	220	6	0	0.0503519	0.0516877	0	1
AX-147207939	1	1665979	A/G	0.8	0.2	G	A	180	45	1	0.279474	0.327669	0	1
AX-147207950	1	1727089	A/G	0.91556	0.08444	G	A	206	19	1	0.152066	0.162738	0	1
AX-147208013	1	1917820	C/T	0.99115	0.00885	C	T	224	2	0	0.0173886	0.0175425	0	1
AX-147265698	1	2020611	C/G	0.60889	0.38667	G	C	137	87	1	0.375266	0.484259	0.00884956	0.981886
AX-147265700	1	2164812	A/T	0.97345	0.02655	T	A	220	6	0	0.0503519	0.0516877	0	1
AX-147208092	1	2243561	C/T	0.97345	0.02655	T	C	220	6	0	0.0503519	0.0516877	0	1
AX-147265709	1	2360665	C/G	0.99115	0.00885	C	G	224	2	0	0.0173886	0.0175425	0	1
AX-147265712	1	2503863	C/G	0.9646	0.0354	G	C	218	8	0	0.0659586	0.0682904	0	1
AX-147208136	1	2597396	C/T	0.9646	0.0354	C	T	218	8	0	0.0659586	0.0682904	0	1
AX-147265716	1	2661446	A/T	0.99115	0.00885	A	T	224	2	0	0.0173886	0.0175425	0	1
AX-147208142	1	2681234	C/T	0.99115	0.00885	C	T	224	2	0	0.0173886	0.0175425	0	1
AX-147208192	1	2918962	A/G	0.99115	0.00885	A	G	224	2	0	0.0173886	0.0175425	0	1
AX-147208198	1	2983652	C/T	0.99115	0.00885	C	T	224	2	0	0.0173886	0.0175425	0	1
AX-147265733	1	3072477	C/G	0.99115	0.00885	G	C	224	2	0	0.0173886	0.0175425	0	1
AX-147208228	1	3072506	A/G	0.99115	0.00885	A	G	224	2	0	0.0173886	0.0175425	0	1
AX-147265742	1	3241177	C/G	0.99115	0.00885	C	G	224	2	0	0.0173886	0.0175425	0	1
AX-147208329	1	3382405	A/C	0.86726	0.13274	C	A	196	30	0	0.203739	0.230245	0	1
AX-147208379	1	3494869	A/G	0.9292	0.0708	A	G	210	16	0	0.122913	0.131569	0	1
AX-147208383	1	3505889	A/C	0.9823	0.0177	C	A	222	4	0	0.0341672	0.0347717	0	1
AX-147265773	1	3579967	A/T	0.99115	0.00885	T	A	224	2	0	0.0173886	0.0175425	0	1
AX-147265778	1	3628218	A/T	0.99115	0.00885	T	A	224	2	0	0.0173886	0.0175425	0	1
AX-147265784	1	3755275	C/G	0.68493	0.28311	C	G	150	62	7	0.410116	0.480382	0	1
AX-147208438	1	3757691	A/G	0.69369	0.30631	G	A	154	68	4	0.378388	0.454225	0	1
AX-147208463	1	3907226	G/T	0.53097	0.46903	G	T	120	106	0	0.374039	0.498081	0	1
AX-147208465	1	3910739	C/T	0.52655	0.47345	C	T	119	107	0	0.374294	0.49859	0.00884956	0.982407
AX-147208466	1	3910768	C/T	0.52655	0.47345	C	T	119	107	0	0.374294	0.49859	0.00884956	0.982407
AX-147208468	1	3915849	A/G	0.9823	0.0177	G	A	222	4	0	0.0341672	0.0347717	0	1
AX-147208469	1	3915984	A/C	0.9823	0.0177	A	C	222	4	0	0.0341672	0.0347717	0	1
AX-147208473	1	3946283	A/C	0.99115	0.00885	C	A	224	2	0	0.0173886	0.0175425	0	1
AX-147208478	1	3969902	A/G	0.99115	0.00885	G	A	224	2	0	0.0173886	0.0175425	0	1
AX-147265801	1	4107337	C/G	0.9823	0.0177	C	G	222	4	0	0.0341672	0.0347717	0	1
AX-147265802	1	4111824	C/G	0.9823	0.0177	C	G	222	4	0	0.0341672	0.0347717	0	1
AX-147208537	1	4179859	A/G	0.59556	0.40444	G	A	134	91	1	0.378196	0.48978	0	1
AX-147208553	1	4310084	A/C	0.9823	0.0177	C	A	222	4	0	0.0341672	0.0347717	0	1
AX-147208618	1	4679934	A/G	0.53097	0.46903	A	G	120	106	0	0.374039	0.498081	0	1
AX-147208622	1	4693550	A/G	0.91964	0.08036	A	G	206	18	2	0.167706	0.178557	0	1
AX-147208628	1	4696415	A/G	0.99115	0.00885	A	G	224	2	0	0.0173886	0.0175425	0	1
AX-147208643	1	4864440	A/G	0.77876	0.22124	G	A	176	50	0	0.285215	0.344585	0	1
AX-147208649	1	4901792	A/G	0.98667	0.01333	G	A	222	3	1	0.0346261	0.0349283	0	1
AX-147265823	1	4911396	A/T	0.92889	0.07111	A	T	209	16	1	0.139234	0.147858	0	1
AX-147208657	1	4913640	A/G	0.99111	0.00889	A	G	223	2	1	0.0346261	0.0349283	0	1
AX-147208684	1	4959218	A/G	0.99115	0.00885	G	A	224	2	0	0.0173886	0.0175425	0	1
AX-147208718	1	5062540	C/T	0.94595	0.03604	C	T	210	8	4	0.129744	0.134075	0	1
AX-147208720	1	5066618	A/G	0.9646	0.0354	G	A	218	8	0	0.0659586	0.0682904	0	1
AX-147208765	1	5369169	C/T	0.97778	0.01778	T	C	220	4	1	0.0512588	0.0520009	0	1
AX-147208793	1	5523220	C/T	0.51327	0.48673	T	C	116	110	0	0.374824	0.499648	0	1
AX-147208815	1	5639584	A/G	0.99115	0.00885	A	G	224	2	0	0.0173886	0.0175425	0	1
AX-147208865	1	5940154	G/T	0.61062	0.38938	T	G	138	88	0	0.362464	0.475527	0.0176991	0.963103
AX-147208932	1	6357243	A/G	0.9823	0.0177	G	A	222	4	0	0.0341672	0.0347717	0	1
AX-147208970	1	6670755	C/T	0.99115	0.00885	T	C	224	2	0	0.0173886	0.0175425	0	1
AX-147208995	1	6714458	A/G	0.99115	0.00885	G	A	224	2	0	0.0173886	0.0175425	0	1
AX-147209001	1	6794484	C/T	0.9823	0.0177	C	T	222	4	0	0.0341672	0.0347717	0	1
AX-147209018	1	6847766	A/G	0.97345	0.02655	G	A	220	6	0	0.0503519	0.0516877	0	1
AX-147209030	1	6907301	C/T	0.61261	0.36937	T	C	136	82	4	0.40839	0.504973	0	1
AX-147209032	1	6907922	A/C	0.53953	0.46047	C	A	116	99	11	0.487702	0.575456	0	1
AX-147209064	1	7180725	C/T	0.65044	0.34956	T	C	147	79	0	0.351343	0.454734	0.00884956	0.98071
AX-147209080	1	7263592	C/T	0.9823	0.0177	C	T	222	4	0	0.0341672	0.0347717	0	1
AX-147209105	1	7459431	A/G	1	0	A	NA	225	0	1	0.0173886	0.0175425	0	1
AX-147209135	1	7642144	A/G	0.86726	0.13274	G	A	196	30	0	0.203739	0.230245	0	1
AX-147209145	1	7697073	C/T	0.97321	0.01786	T	C	218	4	2	0.0677508	0.0689169	0	1
AX-147209189	1	7908164	A/G	0.61722	0.38278	A	G	129	80	17	0.528132	0.606469	0	1
AX-147209212	1	8090322	A/G	0.99558	0.00442	G	A	225	1	0	0.00877159	0.0088104	0.00884956	-8.36677e-16
AX-147209309	1	8627799	C/T	0.99115	0.00885	C	T	224	2	0	0.0173886	0.0175425	0	1
AX-147209323	1	8703841	A/G	0.99115	0.00885	G	A	224	2	0	0.0173886	0.0175425	0	1
AX-147209348	1	8926749	C/T	0.99115	0.00885	T	C	224	2	0	0.0173886	0.0175425	0	1
AX-147209428	1	9154456	C/T	0.58929	0.40179	T	C	132	90	2	0.391447	0.499961	0	1
AX-147209429	1	9155638	A/G	0.6	0.4	G	A	135	90	1	0.377264	0.488018	0.0265487	0.946067
AX-147209430	1	9157305	C/T	0.59193	0.39462	T	C	132	88	3	0.4024	0.506539	0	1
AX-147209432	1	9205209	A/G	0.57778	0.42222	G	A	130	95	1	0.381484	0.496045	0	1
AX-147209433	1	9206672	C/T	0.9823	0.0177	T	C	222	4	0	0.0341672	0.0347717	0	1
AX-147209467	1	9319456	A/G	0.99115	0.00885	A	G	224	2	0	0.0173886	0.0175425	0	1
AX-147209504	1	9459521	C/T	0.5	0.49107	C	T	112	110	2	0.400524	0.51719	0	1
AX-147209583	1	9778083	A/G	0.99556	0.00444	G	A	224	1	1	0.0173886	0.0175425	0	1
AX-147209585	1	9779266	G/T	0.99115	0.00885	G	T	224	2	0	0.0173886	0.0175425	0	1
AX-147209600	1	9873259	A/G	0.51327	0.48673	G	A	116	110	0	0.374824	0.499648	0	1
AX-147209601	1	9873427	C/T	0.5177	0.4823	T	C	117	109	0	0.374687	0.499373	0.00884956	0.982434
AX-147209602	1	9873502	C/T	0.51327	0.48673	C	T	116	110	0	0.374824	0.499648	0	1
AX-147209614	1	9974420	C/T	0.79646	0.20354	T	C	180	46	0	0.271663	0.324223	0	1
AX-147209615	1	9974460	C/T	0.9292	0.0708	T	C	210	16	0	0.122913	0.131569	0	1
AX-147209616	1	9975765	A/C	0.89189	0.10811	A	C	198	24	4	0.232112	0.250607	0	1
AX-147209617	1	9975781	A/G	0.51327	0.48673	G	A	116	110	0	0.374824	0.499648	0	1
AX-147209618	1	9976039	A/G	0.81416	0.18584	A	G	184	42	0	0.256822	0.302608	0	1
AX-147209647	1	10036759	G/T	0.64815	0.30556	T	G	140	66	10	0.450341	0.523142	0	1
AX-147209676	1	10084916	A/G	0.9823	0.0177	A	G	222	4	0	0.0341672	0.0347717	0	1
AX-147209686	1	10118518	A/G	0.70136	0.29864	A	G	155	66	5	0.395039	0.472237	0	1
AX-147209689	1	10120362	C/T	0.62832	0.37168	T	C	142	84	0	0.357992	0.467069	0	1
AX-147209692	1	10148347	G/T	0.48837	0.46047	G	T	105	99	11	0.49221	0.582779	0.292035	0.502222
AX-147209694	1	10154147	A/G	0.67257	0.32743	A	G	152	74	0	0.343447	0.440442	0	1
AX-147209696	1	10155387	C/T	0.60714	0.38393	C	T	136	86	2	0.387564	0.492756	0	1
AX-147209755	1	10369559	C/T	0.99556	0.00444	T	A	224	1	1	0.0173886	0.0175425	0	1
AX-147209762	1	10374539	A/G	0.99115	0.00885	G	A	224	2	0	0.0173886	0.0175425	0	1
AX-147209790	1	10508087	C/T	0.65455	0.31818	T	C	144	70	6	0.414535	0.495262	0	1
AX-147209793	1	10508427	C/T	0.99115	0.00885	T	C	224	2	0	0.0173886	0.0175425	0	1
AX-147209807	1	10528373	A/G	0.99115	0.00885	A	G	224	2	0	0.0173886	0.0175425	0	1
AX-147209843	1	10724669	C/T	0.91892	0.06306	T	C	204	14	4	0.171819	0.180124	0	1
AX-147209865	1	10869088	C/T	0.99115	0.00885	T	C	224	2	0	0.0173886	0.0175425	0	1
AX-147209877	1	10935987	G/T	0.56757	0.41441	T	G	126	92	4	0.41799	0.522202	0	1
AX-147209878	1	10936115	G/T	0.9469	0.0531	G	T	214	12	0	0.0955003	0.100556	0	1
AX-147209879	1	10936240	A/G	0.54867	0.45133	G	A	124	102	0	0.37262	0.495262	0	1
AX-147209881	1	10937049	G/T	0.9823	0.0177	T	G	222	4	0	0.0341672	0.0347717	0	1
AX-147209884	1	10938478	C/T	0.4717	0.46226	C	T	100	98	14	0.515418	0.60083	0	1
AX-147209886	1	10940781	C/T	0.55357	0.4375	C	T	124	98	2	0.397093	0.510612	0	1
AX-147209887	1	10941078	A/G	0.56881	0.43119	G	A	124	94	8	0.457489	0.549142	0	1
AX-147209913	1	11122694	C/T	0.99107	0.00893	C	A	222	2	2	0.0341672	0.0347717	0	1
AX-147209934	1	11312553	A/G	0.57547	0.42453	A	G	122	90	14	0.513387	0.597698	0	1
AX-147209956	1	11382044	G/T	0.81778	0.17778	G	T	184	40	1	0.264103	0.30574	0	1
AX-147209960	1	11419411	G/T	0.94222	0.05333	T	G	212	12	1	0.112059	0.117159	0	1
AX-147209964	1	11606430	C/T	0.9823	0.0177	C	T	222	4	0	0.0341672	0.0347717	0	1
AX-147209998	1	11761800	A/G	0.99115	0.00885	A	G	224	2	0	0.0173886	0.0175425	0	1
AX-147210053	1	12011660	A/G	0.99115	0.00885	A	G	224	2	0	0.0173886	0.0175425	0	1
AX-147210079	1	12249157	C/T	0.92377	0.06278	T	C	206	14	3	0.157064	0.164617	0	1
AX-147210080	1	12249588	A/G	0.93805	0.06195	A	G	212	14	0	0.109466	0.116219	0	1
AX-147210116	1	12608715	A/G	0.9646	0.0354	G	A	218	8	0	0.0659586	0.0682904	0	1
AX-147210153	1	13498602	C/T	0.89908	0.06422	T	C	196	14	8	0.225666	0.239016	0	1
AX-147210154	1	13503341	A/G	0.59556	0.40444	G	A	134	91	1	0.378196	0.48978	0	1
AX-147210186	1	14324908	A/C	0.9469	0.0531	A	C	214	12	0	0.0955003	0.100556	0	1
AX-147210192	1	14504928	A/G	0.79646	0.20354	A	G	180	46	0	0.271663	0.324223	0	1
AX-147210245	1	15798488	A/G	0.9469	0.0531	G	A	214	12	0	0.0955003	0.100556	0	1
AX-147210250	1	15986133	C/T	0.49327	0.49327	C	T	110	110	3	0.412579	0.525491	0	1
AX-147210252	1	15986457	G/T	0.52252	0.45946	T	G	116	102	4	0.423101	0.5316	0	1
AX-147210257	1	16241304	A/C	0.9823	0.0177	C	A	222	4	0	0.0341672	0.0347717	0	1
AX-147210260	1	16242895	C/T	0.94118	0.0362	C	T	208	8	5	0.144293	0.149738	0	1
AX-147210292	1	17103249	A/C	0.98667	0.01333	C	A	222	3	1	0.0346261	0.0349283	0	1
AX-147210341	1	18338848	A/G	0.80088	0.19912	G	A	181	45	0	0.268076	0.318936	0.0265487	0.917465
AX-147210379	1	19254396	A/G	0.99115	0.00885	G	A	224	2	0	0.0173886	0.0175425	0	1
AX-147210381	1	19282554	C/T	0.99115	0.00885	T	C	224	2	0	0.0173886	0.0175425	0	1
AX-147210385	1	19369819	A/G	0.99115	0.00885	G	A	224	2	0	0.0173886	0.0175425	0	1
AX-147210415	1	20435373	G/T	0.9823	0.0177	T	G	222	4	0	0.0341672	0.0347717	0	1
AX-147210418	1	20494960	A/G	0.98667	0.01333	G	A	222	3	1	0.0346261	0.0349283	0	1
AX-147210419	1	20495617	C/T	0.58036	0.41071	T	C	130	92	2	0.39312	0.503093	0	1
AX-147210430	1	21225010	C/T	0.9823	0.0177	T	C	222	4	0	0.0341672	0.0347717	0	1
AX-147210440	1	21309944	C/T	0.99115	0.00885	C	T	224	2	0	0.0173886	0.0175425	0	1
AX-147210441	1	21311539	C/T	0.95536	0.03571	T	C	214	8	2	0.0989995	0.101809	0	1
AX-147210466	1	22369047	C/T	0.9823	0.0177	T	C	222	4	0	0.0341672	0.0347717	0	1
AX-147210484	1	22961820	C/T	0.99115	0.00885	C	T	224	2	0	0.0173886	0.0175425	0	1
AX-147210485	1	22985207	A/G	0.99111	0.00889	A	G	223	2	1	0.0346261	0.0349283	0	1
AX-147210486	1	22986476	C/T	0.99115	0.00885	C	T	224	2	0	0.0173886	0.0175425	0	1
AX-147210492	1	23332169	A/G	0.99115	0.00885	A	G	224	2	0	0.0173886	0.0175425	0	1
AX-147210493	1	23333331	C/T	0.99115	0.00885	C	T	224	2	0	0.0173886	0.0175425	0	1
AX-147210494	1	23333603	C/T	0.99115	0.00885	T	C	224	2	0	0.0173886	0.0175425	0	1
AX-147210495	1	23333877	C/T	0.99115	0.00885	C	T	224	2	0	0.0173886	0.0175425	0	1
AX-147210506	1	23819944	A/G	0.9823	0.0177	A	G	222	4	0	0.0341672	0.0347717	0	1
AX-147210522	1	24876138	C/T	0.6875	0.30357	T	C	154	68	2	0.360407	0.444827	0	1
AX-147210529	1	25439640	C/T	0.99115	0.00885	T	C	224	2	0	0.0173886	0.0175425	0	1
AX-147210530	1	25479584	C/T	0.99115	0.00885	C	T	224	2	0	0.0173886	0.0175425	0	1
AX-147210532	1	25587725	A/G	0.99115	0.00885	A	G	224	2	0	0.0173886	0.0175425	0	1
AX-147210533	1	25720054	A/G	0.99115	0.00885	G	A	224	2	0	0.0173886	0.0175425	0	1
AX-147210538	1	25725044	A/G	0.99115	0.00885	A	G	224	2	0	0.0173886	0.0175425	0	1
AX-147210545	1	25853472	G/T	0.99115	0.00885	G	T	224	2	0	0.0173886	0.0175425	0	1
AX-147210546	1	25853906	A/G	0.99115	0.00885	A	G	224	2	0	0.0173886	0.0175425	0	1
AX-147210552	1	27131152	A/G	0.99115	0.00885	A	G	224	2	0	0.0173886	0.0175425	0	1
AX-147210553	1	27135045	A/G	0.99115	0.00885	A	G	224	2	0	0.0173886	0.0175425	0	1
AX-147210558	1	27209328	A/C	0.99115	0.00885	A	C	224	2	0	0.0173886	0.0175425	0	1
AX-147210561	1	27228556	A/C	0.81982	0.18018	C	A	182	40	4	0.290249	0.324849	0	1
AX-147210611	1	28386325	C/T	0.97778	0.01778	C	T	220	4	1	0.0512588	0.0520009	0	1
AX-147210632	1	28977310	C/T	0.96	0.03556	T	C	216	8	1	0.0827739	0.0852064	0	1
AX-147210650	1	29731018	C/T	0.58407	0.41593	C	T	132	94	0	0.367832	0.485864	0	1
AX-147210651	1	29756947	A/G	0.58929	0.41071	G	A	132	92	2	0.391447	0.499961	0	1
AX-147210652	1	29757221	C/T	0.58407	0.41593	C	T	132	94	0	0.367832	0.485864	0	1
AX-147210656	1	29889847	C/T	0.95111	0.04444	T	C	214	10	1	0.0976875	0.101339	0	1
AX-147210665	1	30260780	C/T	0.9823	0.0177	T	C	222	4	0	0.0341672	0.0347717	0	1
AX-147210666	1	30284563	C/T	0.9823	0.0177	T	C	222	4	0	0.0341672	0.0347717	0	1
AX-147210670	1	30390745	A/G	0.9823	0.0177	A	G	222	4	0	0.0341672	0.0347717	0	1
AX-147210671	1	30403724	C/T	0.9823	0.0177	C	T	222	4	0	0.0341672	0.0347717	0	1
AX-147210676	1	30633715	A/G	0.9823	0.0177	G	A	222	4	0	0.0341672	0.0347717	0	1
AX-147210677	1	30633942	C/T	0.9823	0.0177	T	C	222	4	0	0.0341672	0.0347717	0	1
AX-147210678	1	30634098	C/T	0.9823	0.0177	C	T	222	4	0	0.0341672	0.0347717	0	1
AX-147210679	1	30634257	A/G	0.9823	0.0177	G	A	222	4	0	0.0341672	0.0347717	0	1
AX-147210680	1	30634320	C/T	0.9823	0.0177	C	T	222	4	0	0.0341672	0.0347717	0	1
AX-147210682	1	30634545	A/G	0.9823	0.0177	A	G	222	4	0	0.0341672	0.0347717	0	1
AX-147210684	1	30634875	C/T	0.9823	0.0177	C	T	222	4	0	0.0341672	0.0347717	0	1
AX-147210689	1	30845264	A/C	0.90991	0.09009	C	A	202	20	4	0.184824	0.194847	0	1
AX-147210701	1	31070883	A/G	0.98673	0.01327	G	A	223	3	0	0.0258531	0.0261963	0.00884956	0.664671
AX-147210702	1	31071057	A/G	0.9823	0.0177	G	A	222	4	0	0.0341672	0.0347717	0	1
AX-147210709	1	31111871	A/G	0.9823	0.0177	A	G	222	4	0	0.0341672	0.0347717	0	1
AX-147210714	1	31118840	C/T	0.9823	0.0177	C	T	222	4	0	0.0341672	0.0347717	0	1
AX-147210718	1	31120578	G/T	0.9823	0.0177	G	T	222	4	0	0.0341672	0.0347717	0	1
AX-147210723	1	31475047	C/T	0.9823	0.0177	C	T	222	4	0	0.0341672	0.0347717	0	1
AX-147210737	1	32387627	C/T	0.99115	0.00885	T	C	224	2	0	0.0173886	0.0175425	0	1
AX-147210738	1	32389865	A/G	0.99115	0.00885	G	A	224	2	0	0.0173886	0.0175425	0	1
AX-147210745	1	32399266	A/G	0.99115	0.00885	A	G	224	2	0	0.0173886	0.0175425	0	1
AX-147210807	1	33751280	A/G	0.99115	0.00885	A	G	224	2	0	0.0173886	0.0175425	0	1
AX-147210813	1	34591131	C/T	0.99115	0.00885	T	C	224	2	0	0.0173886	0.0175425	0	1
AX-147210827	1	35353284	A/G	0.96	0.04	G	A	216	9	1	0.0827739	0.0852064	0	1
AX-147210850	1	35592022	C/T	0.99115	0.00885	T	C	224	2	0	0.0173886	0.0175425	0	1
AX-147210909	1	37213760	A/G	0.61062	0.38938	A	G	138	88	0	0.362464	0.475527	0	1
AX-147210912	1	37218439	C/T	0.60664	0.32227	T	C	128	68	15	0.498494	0.571071	0	1
AX-147210916	1	37218769	A/G	0.60177	0.39823	A	G	136	90	0	0.364428	0.479286	0.0176991	0.963393
AX-147210923	1	37285665	A/G	0.99115	0.00885	A	G	224	2	0	0.0173886	0.0175425	0	1
AX-147210935	1	37718413	A/G	0.61722	0.38278	A	G	129	80	17	0.528132	0.606469	0	1
AX-147210961	1	38063398	A/G	0.68584	0.31416	G	A	155	71	0	0.338078	0.430926	0.0442478	0.898182
AX-147210963	1	38064638	C/T	0.99115	0.00885	C	T	224	2	0	0.0173886	0.0175425	0	1
AX-147210969	1	38129883	A/G	0.84956	0.15044	A	G	192	34	0	0.222949	0.255619	0.0353982	0.862661
AX-147210979	1	38341121	A/C	0.82791	0.17209	C	A	178	37	11	0.32853	0.356958	0	1
AX-147210981	1	38351523	C/T	0.97778	0.01778	C	T	220	4	1	0.0512588	0.0520009	0	1
AX-147211002	1	41937440	C/T	0.99115	0.00885	T	C	224	2	0	0.0173886	0.0175425	0	1
AX-147211005	1	41991088	A/G	0.99115	0.00885	G	A	224	2	0	0.0173886	0.0175425	0	1
AX-147211007	1	42215914	A/G	0.97321	0.02679	A	G	218	6	2	0.0836592	0.0855196	0	1
AX-147211046	1	43633704	A/G	0.9292	0.0708	A	G	210	16	0	0.122913	0.131569	0	1
AX-147211073	1	44585914	C/T	0.99115	0.00885	C	T	224	2	0	0.0173886	0.0175425	0	1
AX-147211075	1	44586147	A/G	0.99115	0.00885	G	A	224	2	0	0.0173886	0.0175425	0	1
AX-147211082	1	44742699	C/T	0.99115	0.00885	T	C	224	2	0	0.0173886	0.0175425	0	1
AX-147211131	1	48577808	C/T	0.99115	0.00885	T	C	224	2	0	0.0173886	0.0175425	0	1
AX-147211142	1	48667837	A/G	0.99115	0.00885	A	G	224	2	0	0.0173886	0.0175425	0	1
AX-147211143	1	48668802	C/T	0.99115	0.00885	T	C	224	2	0	0.0173886	0.0175425	0	1
AX-147211151	1	48875739	A/G	0.99115	0.00885	G	A	224	2	0	0.0173886	0.0175425	0	1
AX-147211179	1	49979282	A/C	0.99556	0.00444	C	A	224	1	1	0.0173886	0.0175425	0	1
AX-147211180	1	49981442	C/T	0.99558	0.00442	T	C	225	1	0	0.00877159	0.0088104	0.00884956	-8.36677e-16
AX-147211187	1	50095972	A/G	0.9823	0.0177	A	G	222	4	0	0.0341672	0.0347717	0	1
AX-147211196	1	50291820	A/C	0.99115	0.00885	A	C	224	2	0	0.0173886	0.0175425	0	1
AX-147211198	1	50294359	A/G	0.99556	0.00444	G	A	224	1	1	0.0173886	0.0175425	0	1
AX-147211200	1	50295740	A/G	0.99115	0.00885	A	G	224	2	0	0.0173886	0.0175425	0	1
AX-147211202	1	50377540	C/T	0.98667	0.00889	T	C	222	2	1	0.0346261	0.0349283	0	1
AX-147211215	1	50806662	A/G	0.67699	0.32301	A	G	153	73	0	0.341712	0.437348	0.00884956	0.979943
AX-147211221	1	50952114	G/T	0.99115	0.00885	T	G	224	2	0	0.0173886	0.0175425	0	1
AX-147211231	1	51817478	C/T	0.99115	0.00885	T	C	224	2	0	0.0173886	0.0175425	0	1
AX-147211242	1	51864763	C/T	0.5	0.47273	T	C	110	104	6	0.445652	0.548516	0	1
AX-147211244	1	51865441	C/T	0.50667	0.48889	T	C	114	110	1	0.387942	0.508575	0	1
AX-147211264	1	52702136	C/T	0.71681	0.28319	T	C	162	64	0	0.323572	0.405983	0	1
AX-147211271	1	53176725	A/G	0.9292	0.0708	G	A	210	16	0	0.122913	0.131569	0	1
AX-147211295	1	55347703	C/T	0.99115	0.00885	C	T	224	2	0	0.0173886	0.0175425	0	1
AX-147211297	1	55519395	A/G	0.99115	0.00885	G	A	224	2	0	0.0173886	0.0175425	0	1
AX-147211366	1	59465956	C/T	0.68142	0.31858	C	T	154	72	0	0.339922	0.434177	0	1
AX-147211388	1	61155604	C/T	0.99115	0.00885	C	T	224	2	0	0.0173886	0.0175425	0	1
AX-147211392	1	61685814	A/G	0.99115	0.00885	A	G	224	2	0	0.0173886	0.0175425	0	1
AX-147211402	1	62042035	C/T	0.75556	0.24	T	C	170	54	1	0.312302	0.377007	0	1
AX-147211406	1	62270729	A/G	0.99115	0.00885	A	G	224	2	0	0.0173886	0.0175425	0	1
AX-147211415	1	62703845	C/T	0.80531	0.19469	T	C	182	44	0	0.264408	0.313572	0	1
AX-147211433	1	63124117	G/T	0.99115	0.00885	G	T	224	2	0	0.0173886	0.0175425	0	1
AX-147211443	1	63576845	C/T	0.96	0.03556	T	C	216	8	1	0.0827739	0.0852064	0	1
AX-147211458	1	65421189	A/G	0.64602	0.35398	A	G	146	80	0	0.35277	0.457358	0	1
AX-147211459	1	65421564	A/C	0.65179	0.34821	A	C	146	78	2	0.377539	0.474587	0	1
AX-147211461	1	65424740	A/C	0.64	0.36	A	C	144	81	1	0.368161	0.471102	0.00884956	0.98138
AX-147211472	1	66033379	G/T	0.99115	0.00885	G	T	224	2	0	0.0173886	0.0175425	0	1
AX-147211473	1	66033410	C/T	0.9823	0.0177	T	C	222	4	0	0.0341672	0.0347717	0	1
AX-147211474	1	66033517	C/T	0.98214	0.00893	C	A	220	2	2	0.0512588	0.0520009	0	1
AX-147211477	1	66034863	C/T	0.9823	0.0177	C	T	222	4	0	0.0341672	0.0347717	0	1
AX-147211483	1	66110707	A/G	0.99111	0.00889	A	G	223	2	1	0.0346261	0.0349283	0	1
AX-147211491	1	66885991	A/G	0.9375	0.0625	G	A	210	14	2	0.128037	0.133448	0	1
AX-147211505	1	69530502	C/T	0.97345	0.02655	T	C	220	6	0	0.0503519	0.0516877	0	1
AX-147211531	1	70470490	C/T	0.99115	0.00885	C	T	224	2	0	0.0173886	0.0175425	0	1
AX-147211545	1	70795716	A/C	0.9646	0.0354	C	A	218	8	0	0.0659586	0.0682904	0	1
AX-147211549	1	70836203	G/T	0.99115	0.00885	T	G	224	2	0	0.0173886	0.0175425	0	1
AX-147211557	1	70845209	C/T	0.99115	0.00885	C	T	224	2	0	0.0173886	0.0175425	0	1
AX-147211603	1	75110373	A/G	0.97345	0.02655	A	G	220	6	0	0.0503519	0.0516877	0	1
AX-147211605	1	75823182	C/T	0.50885	0.49115	C	T	115	111	0	0.374922	0.499843	0.00884956	0.982451
AX-147211611	1	82567626	A/C	0.94248	0.05752	C	A	213	13	0	0.102548	0.108427	0.00884956	0.919075
AX-147211613	1	84358254	A/G	0.50222	0.49778	A	G	113	112	1	0.388022	0.508732	0.0176991	0.965512
AX-147211614	1	85134995	C/T	0.99115	0.00885	C	T	224	2	0	0.0173886	0.0175425	0	1
AX-147211621	1	87248039	C/T	0.99115	0.00885	C	T	224	2	0	0.0173886	0.0175425	0	1
AX-147211626	1	87999142	A/G	0.74074	0.25926	G	A	160	56	10	0.399498	0.449526	0	1
AX-147211641	1	89114286	G/T	0.66814	0.33186	T	G	151	75	0	0.34513	0.443457	0.0442478	0.90106
AX-147211642	1	89418854	C/T	0.59729	0.38009	C	T	132	84	5	0.422625	0.518756	0	1
AX-147211653	1	89680568	A/G	0.75	0.25	A	G	168	56	2	0.332151	0.398778	0.0176991	0.956001
AX-147211654	1	89680596	C/T	0.76106	0.23894	C	T	172	54	0	0.297557	0.363693	0	1
AX-147211658	1	89695501	A/C	0.99115	0.00885	C	A	224	2	0	0.0173886	0.0175425	0	1
AX-147211662	1	90065542	C/T	0.9823	0.0177	T	C	222	4	0	0.0341672	0.0347717	0	1
AX-147211666	1	90161870	A/G	0.99115	0.00885	A	G	224	2	0	0.0173886	0.0175425	0	1
AX-147211668	1	90294156	C/T	0.66667	0.31532	C	T	148	70	4	0.390361	0.47396	0	1
AX-147211672	1	90483817	C/T	0.66814	0.33186	T	C	151	75	0	0.34513	0.443457	0.00884956	0.980219
AX-147211675	1	90650398	C/T	0.80088	0.19912	C	T	181	45	0	0.268076	0.318936	0.0265487	0.917465
AX-147211691	1	91715096	G/T	0.9823	0.0177	T	G	222	4	0	0.0341672	0.0347717	0	1
AX-147211704	1	92180741	C/T	0.93805	0.06195	C	T	212	14	0	0.109466	0.116219	0	1
AX-147211712	1	92470381	C/T	0.86726	0.13274	C	T	196	30	0	0.203739	0.230245	0	1
AX-147211716	1	92517324	A/G	0.86726	0.13274	A	G	196	30	0	0.203739	0.230245	0	1
AX-147211736	1	92850331	C/T	0.79279	0.18919	T	C	176	42	4	0.314244	0.357741	0	1
AX-147211762	1	93760093	A/G	0.82301	0.17699	G	A	186	40	0	0.248894	0.291331	0.0176991	0.939769
AX-147211769	1	93908288	G/T	0.87611	0.12389	G	T	198	28	0	0.193525	0.217088	0.0176991	0.919163
AX-147211770	1	93912947	A/G	0.83186	0.16814	A	G	188	38	0	0.240613	0.27974	0	1
AX-147211776	1	94100131	A/G	0.53097	0.46903	A	G	120	106	0	0.374039	0.498081	0	1
AX-147211778	1	94143605	C/T	0.53917	0.41935	C	T	117	91	9	0.47115	0.563513	0.0973451	0.828651
AX-147211780	1	94186188	A/G	0.99556	0.00444	G	A	224	1	1	0.0173886	0.0175425	0	1
AX-147211783	1	94219986	A/C	0.61947	0.38053	A	C	140	86	0	0.36032	0.471454	0.0530973	0.888316
AX-147211785	1	94227506	A/C	0.80531	0.19469	C	A	182	44	0	0.264408	0.313572	0.0176991	0.944042
AX-147211787	1	94329994	A/G	0.86726	0.13274	A	G	196	30	0	0.203739	0.230245	0	1
AX-147211798	1	95200020	A/C	0.9823	0.0177	A	C	222	4	0	0.0341672	0.0347717	0	1
AX-147211805	1	95583751	C/T	0.97345	0.02655	T	C	220	6	0	0.0503519	0.0516877	0	1
AX-147211808	1	95617475	A/G	0.99115	0.00885	G	A	224	2	0	0.0173886	0.0175425	0	1
AX-147211811	1	95650147	C/T	0.97345	0.02655	T	C	220	6	0	0.0503519	0.0516877	0	1
AX-147211812	1	95668523	A/G	0.68444	0.31556	A	G	154	71	1	0.352353	0.442909	0.0265487	0.940573
AX-147211819	1	95962253	A/G	0.76991	0.23009	G	A	174	52	0	0.291533	0.354296	0	1
AX-147211829	1	96369671	C/T	0.95575	0.04425	T	C	216	10	0	0.081003	0.0845798	0	1
AX-147211846	1	96848733	A/G	0.88496	0.11504	A	G	200	26	0	0.182888	0.203618	0.0176991	0.913813
AX-147211849	1	96901554	C/T	0.9115	0.0885	T	C	206	20	0	0.148315	0.161328	0	1
AX-147211853	1	96982501	C/T	0.68584	0.31416	T	C	155	71	0	0.338078	0.430926	0.0619469	0.857429
AX-147211855	1	97071514	A/C	0.71681	0.28319	A	C	162	64	0	0.323572	0.405983	0.0353982	0.913547
AX-147211857	1	97179228	C/T	0.83036	0.16071	C	T	186	36	2	0.262155	0.296969	0	1
AX-147211866	1	97683112	A/G	0.69027	0.30973	A	G	156	70	0	0.336178	0.427598	0	1
AX-147211874	1	98477800	A/G	0.83036	0.16964	G	A	186	38	2	0.262155	0.296969	0	1
AX-147211895	1	99200652	C/T	0.99115	0.00885	C	T	224	2	0	0.0173886	0.0175425	0	1
AX-147211896	1	99215549	C/T	0.97345	0.02655	T	C	220	6	0	0.0503519	0.0516877	0	1
AX-147211906	1	99982486	A/G	0.99115	0.00885	G	A	224	2	0	0.0173886	0.0175425	0	1
AX-147211911	1	100108121	A/G	0.97333	0.02667	A	G	219	6	1	0.0673028	0.0687603	0	1
AX-147211917	1	100181498	A/G	0.9823	0.0177	A	G	222	4	0	0.0341672	0.0347717	0	1
AX-147211923	1	100291833	A/G	0.74779	0.25221	G	A	169	57	0	0.306062	0.377203	0.0442478	0.883673
AX-147211928	1	100418823	G/T	0.92035	0.07965	G	T	208	18	0	0.135859	0.146605	0.0176991	0.880278
AX-147211931	1	100466865	A/G	0.67257	0.32743	G	A	152	74	0	0.343447	0.440442	0	1
AX-147211945	1	100851957	C/T	0.9115	0.0885	C	T	206	20	0	0.148315	0.161328	0	1
AX-147211947	1	100938149	A/G	0.84071	0.15929	G	A	190	36	0	0.231968	0.267836	0	1
AX-147211998	1	102311984	A/G	0.9469	0.0531	A	G	214	12	0	0.0955003	0.100556	0	1
AX-147211999	1	102313069	C/T	0.95111	0.04444	C	T	214	10	1	0.0976875	0.101339	0	1
AX-147212002	1	102627543	G/T	0.99115	0.00885	G	T	224	2	0	0.0173886	0.0175425	0	1
AX-147212004	1	102639157	A/C	0.9646	0.0354	C	A	218	8	0	0.0659586	0.0682904	0	1
AX-147212012	1	102727465	C/T	0.95556	0.04	T	C	215	9	1	0.0902994	0.0933119	0.00884956	0.905961
AX-147212022	1	103259379	C/T	0.96018	0.03982	T	C	217	9	0	0.0735501	0.0764743	0.00884956	0.885246
AX-147212038	1	103983258	A/G	0.76018	0.23982	G	A	168	53	5	0.34815	0.400345	0	1
AX-147212042	1	104080993	G/T	0.9823	0.0177	T	G	222	4	0	0.0341672	0.0347717	0	1
AX-147212043	1	104200953	G/T	0.79556	0.2	G	T	179	45	1	0.283108	0.332955	0.0265487	0.920941
AX-147212046	1	104459918	C/T	0.55605	0.43049	T	C	124	96	3	0.4085	0.517817	0.0176991	0.966117
AX-147212067	1	105402479	C/T	0.9823	0.0177	T	C	222	4	0	0.0341672	0.0347717	0	1
AX-147212078	1	105776390	A/G	0.99115	0.00885	G	A	224	2	0	0.0173886	0.0175425	0	1
AX-147212082	1	105900135	A/G	0.63274	0.36726	A	G	143	83	0	0.356758	0.464758	0.0619469	0.867813
AX-147212084	1	106535584	C/T	0.99115	0.00885	T	C	224	2	0	0.0173886	0.0175425	0	1
AX-147212097	2	28772	A/G	0.99115	0.00885	G	A	224	2	0	0.0173886	0.0175425	0	1
AX-147212098	2	28959	A/G	0.99107	0.00893	A	G	222	2	2	0.0512588	0.0520009	0	1
AX-147212099	2	29242	G/T	0.98214	0.00893	G	A	220	2	2	0.0512588	0.0520009	0	1
AX-147212100	2	29414	C/T	0.99115	0.00885	C	T	224	2	0	0.0173886	0.0175425	0	1
AX-147212101	2	29769	C/T	0.99115	0.00885	T	C	224	2	0	0.0173886	0.0175425	0	1
AX-147212102	2	31239	A/G	0.99115	0.00885	A	G	224	2	0	0.0173886	0.0175425	0	1
AX-147212103	2	31982	C/T	0.9823	0.0177	T	C	222	4	0	0.0341672	0.0347717	0	1
AX-147212106	2	77665	A/C	0.99115	0.00885	A	C	224	2	0	0.0173886	0.0175425	0	1
AX-147212107	2	92533	A/G	0.99115	0.00885	A	G	224	2	0	0.0173886	0.0175425	0	1
AX-147212109	2	97007	C/T	0.99115	0.00885	T	C	224	2	0	0.0173886	0.0175425	0	1
AX-147212110	2	103158	C/T	0.99115	0.00885	T	C	224	2	0	0.0173886	0.0175425	0	1
AX-147212111	2	106817	A/G	0.99115	0.00885	A	G	224	2	0	0.0173886	0.0175425	0	1
AX-147212112	2	106907	G/T	0.99115	0.00885	T	G	224	2	0	0.0173886	0.0175425	0	1
AX-147212113	2	107568	A/G	0.9823	0.0177	A	G	222	4	0	0.0341672	0.0347717	0	1
AX-147212114	2	110614	C/T	0.9823	0.0177	C	T	222	4	0	0.0341672	0.0347717	0	1
AX-147212116	2	111064	G/T	0.98214	0.00893	G	A	220	2	2	0.0512588	0.0520009	0	1
AX-147212117	2	111125	G/T	0.99115	0.00885	T	G	224	2	0	0.0173886	0.0175425	0	1
AX-147212118	2	111200	G/T	0.99115	0.00885	T	G	224	2	0	0.0173886	0.0175425	0	1
AX-147212119	2	111685	C/T	0.99115	0.00885	T	C	224	2	0	0.0173886	0.0175425	0	1
AX-147212120	2	112078	A/G	0.52679	0.47321	G	A	118	106	2	0.399548	0.515311	0	1
AX-147212123	2	119562	A/G	0.99115	0.00885	A	G	224	2	0	0.0173886	0.0175425	0	1
AX-147212124	2	119865	A/G	0.99115	0.00885	A	G	224	2	0	0.0173886	0.0175425	0	1
AX-147212125	2	119958	C/T	0.96889	0.02667	C	T	218	6	1	0.0673028	0.0687603	0	1
AX-147212126	2	120030	C/T	0.99115	0.00885	T	C	224	2	0	0.0173886	0.0175425	0	1
AX-147212129	2	120387	C/T	0.99115	0.00885	C	T	224	2	0	0.0173886	0.0175425	0	1
AX-147212130	2	120461	C/T	0.99115	0.00885	T	C	224	2	0	0.0173886	0.0175425	0	1
AX-147212131	2	120688	G/T	0.9823	0.0177	G	T	222	4	0	0.0341672	0.0347717	0	1
AX-147212132	2	121585	C/T	0.99115	0.00885	C	T	224	2	0	0.0173886	0.0175425	0	1
AX-147212133	2	124754	C/T	0.99115	0.00885	C	T	224	2	0	0.0173886	0.0175425	0	1
AX-147212134	2	124995	C/T	0.98214	0.00893	T	A	220	2	2	0.0512588	0.0520009	0	1
AX-147212135	2	125749	G/T	0.99115	0.00885	T	G	224	2	0	0.0173886	0.0175425	0	1
AX-147212137	2	127168	C/T	0.99115	0.00885	T	C	224	2	0	0.0173886	0.0175425	0	1
AX-147212138	2	127303	A/G	0.99115	0.00885	G	A	224	2	0	0.0173886	0.0175425	0	1
AX-147212140	2	168406	C/T	0.99115	0.00885	T	C	224	2	0	0.0173886	0.0175425	0	1
AX-147212141	2	174898	A/G	0.99115	0.00885	G	A	224	2	0	0.0173886	0.0175425	0	1
AX-147212144	2	179773	C/T	0.99115	0.00885	T	C	224	2	0	0.0173886	0.0175425	0	1
AX-147212145	2	180130	A/G	0.9823	0.0177	A	G	222	4	0	0.0341672	0.0347717	0	1
AX-147212147	2	183618	C/T	0.9823	0.0177	T	C	222	4	0	0.0341672	0.0347717	0	1
AX-147212148	2	185486	A/C	0.9823	0.0177	C	A	222	4	0	0.0341672	0.0347717	0	1
AX-147212151	2	188590	C/T	0.99115	0.00885	C	T	224	2	0	0.0173886	0.0175425	0	1
AX-147212152	2	189461	A/G	0.99115	0.00885	A	G	224	2	0	0.0173886	0.0175425	0	1
AX-147212153	2	202790	A/G	0.99115	0.00885	A	G	224	2	0	0.0173886	0.0175425	0	1
AX-147212154	2	203583	G/T	0.99115	0.00885	T	G	224	2	0	0.0173886	0.0175425	0	1
AX-147212155	2	216299	C/T	0.99115	0.00885	T	C	224	2	0	0.0173886	0.0175425	0	1
AX-147212156	2	219407	C/T	0.99115	0.00885	T	C	224	2	0	0.0173886	0.0175425	0	1
AX-147212158	2	220291	A/G	0.9823	0.0177	G	A	222	4	0	0.0341672	0.0347717	0	1
AX-147212159	2	220598	A/G	0.9823	0.0177	A	G	222	4	0	0.0341672	0.0347717	0	1
AX-147212160	2	222617	C/T	0.99115	0.00885	T	C	224	2	0	0.0173886	0.0175425	0	1
AX-147212161	2	222671	A/G	0.98214	0.01786	G	A	220	4	2	0.0512588	0.0520009	0	1
AX-147212162	2	233176	C/T	0.99115	0.00885	T	C	224	2	0	0.0173886	0.0175425	0	1
AX-147212163	2	238122	G/T	0.98214	0.00893	G	A	220	2	2	0.0512588	0.0520009	0	1
AX-147212164	2	243290	A/C	0.99115	0.00885	A	C	224	2	0	0.0173886	0.0175425	0	1
AX-147212165	2	243652	A/C	0.97345	0.02655	C	A	220	6	0	0.0503519	0.0516877	0	1
AX-147212166	2	253822	G/T	0.99115	0.00885	G	T	224	2	0	0.0173886	0.0175425	0	1
AX-147212167	2	256600	G/T	0.99115	0.00885	G	T	224	2	0	0.0173886	0.0175425	0	1
AX-147212169	2	260509	A/G	0.9823	0.0177	G	A	222	4	0	0.0341672	0.0347717	0	1
AX-147212172	2	313642	A/G	0.99111	0.00889	A	G	223	2	1	0.0346261	0.0349283	0	1
AX-147212173	2	313644	A/G	0.9823	0.0177	G	A	222	4	0	0.0341672	0.0347717	0	1
AX-147212174	2	314196	C/T	0.99115	0.00885	C	T	224	2	0	0.0173886	0.0175425	0	1
AX-147212176	2	327195	A/G	0.99115	0.00885	A	G	224	2	0	0.0173886	0.0175425	0	1
AX-147212178	2	334611	A/C	0.99115	0.00885	A	C	224	2	0	0.0173886	0.0175425	0	1
AX-147212179	2	346323	A/C	0.99115	0.00885	A	C	224	2	0	0.0173886	0.0175425	0	1
AX-147212180	2	347312	G/T	0.99115	0.00885	G	T	224	2	0	0.0173886	0.0175425	0	1
AX-147212181	2	348624	A/G	0.9823	0.0177	G	A	222	4	0	0.0341672	0.0347717	0	1
AX-147212182	2	351231	A/G	0.99115	0.00885	A	G	224	2	0	0.0173886	0.0175425	0	1
AX-147212183	2	351533	A/G	0.99115	0.00885	G	A	224	2	0	0.0173886	0.0175425	0	1
AX-147212184	2	357710	A/G	0.98214	0.01786	G	A	220	4	2	0.0512588	0.0520009	0	1
AX-147212185	2	365563	C/T	0.99115	0.00885	T	C	224	2	0	0.0173886	0.0175425	0	1
AX-147212186	2	366467	A/G	0.99115	0.00885	A	G	224	2	0	0.0173886	0.0175425	0	1
AX-147212187	2	396160	A/G	0.99107	0.00893	A	G	222	2	2	0.0512588	0.0520009	0	1
AX-147212188	2	396719	C/T	0.99115	0.00885	C	T	224	2	0	0.0173886	0.0175425	0	1
AX-147212189	2	405014	C/T	0.99115	0.00885	T	C	224	2	0	0.0173886	0.0175425	0	1
AX-147212190	2	406066	C/T	0.99115	0.00885	T	C	224	2	0	0.0173886	0.0175425	0	1
AX-147212191	2	407164	A/G	0.99115	0.00885	A	G	224	2	0	0.0173886	0.0175425	0	1
AX-147212192	2	411400	C/T	0.99115	0.00885	C	T	224	2	0	0.0173886	0.0175425	0	1
AX-147212193	2	436408	C/T	0.99115	0.00885	C	T	224	2	0	0.0173886	0.0175425	0	1
AX-147212194	2	436472	C/T	0.99115	0.00885	T	C	224	2	0	0.0173886	0.0175425	0	1
AX-147212195	2	436838	C/T	0.77419	0.18433	C	T	168	40	9	0.367714	0.409742	0	1
AX-147212201	2	444321	A/G	0.84158	0.15842	G	A	170	32	24	0.335235	0.387814	0	1
AX-147212202	2	444778	A/G	0.99115	0.00885	G	A	224	2	0	0.0173886	0.0175425	0	1
AX-147212203	2	448602	C/T	0.99115	0.00885	T	C	224	2	0	0.0173886	0.0175425	0	1
AX-147212205	2	452976	C/T	0.77982	0.18349	T	C	170	40	8	0.356403	0.397839	0	1
AX-147212206	2	453115	A/G	0.81651	0.18349	A	G	178	40	8	0.356403	0.397839	0	1
AX-147212208	2	453216	A/G	0.77419	0.22581	G	A	168	49	9	0.367714	0.409742	0	1
AX-147212209	2	453265	A/G	0.81651	0.18349	A	G	178	40	8	0.356403	0.397839	0	1
AX-147212210	2	453280	A/G	0.9276	0.0724	A	G	205	16	5	0.198947	0.209883	0	1
AX-147212211	2	454183	A/G	0.82301	0.17699	A	G	186	40	0	0.248894	0.291331	0	1
AX-147212214	2	520713	G/T	0.99115	0.00885	T	G	224	2	0	0.0173886	0.0175425	0	1
AX-147212215	2	520773	G/T	0.99115	0.00885	T	G	224	2	0	0.0173886	0.0175425	0	1
AX-147212216	2	524949	A/G	0.9823	0.0177	G	A	222	4	0	0.0341672	0.0347717	0	1
AX-147212217	2	527285	C/T	0.99115	0.00885	C	T	224	2	0	0.0173886	0.0175425	0	1
AX-147212218	2	527457	A/G	0.99115	0.00885	A	G	224	2	0	0.0173886	0.0175425	0	1
AX-147212219	2	529155	A/C	0.99115	0.00885	C	A	224	2	0	0.0173886	0.0175425	0	1
AX-147212220	2	529301	C/T	0.99115	0.00885	T	C	224	2	0	0.0173886	0.0175425	0	1
AX-147212221	2	529741	A/G	0.99115	0.00885	A	G	224	2	0	0.0173886	0.0175425	0	1
AX-147212222	2	530615	C/T	0.99115	0.00885	T	C	224	2	0	0.0173886	0.0175425	0	1
AX-147212223	2	533254	C/T	0.99115	0.00885	C	T	224	2	0	0.0173886	0.0175425	0	1
AX-147212224	2	533285	A/G	0.99115	0.00885	G	A	224	2	0	0.0173886	0.0175425	0	1
AX-147212225	2	534236	C/T	0.99115	0.00885	T	C	224	2	0	0.0173886	0.0175425	0	1
AX-147212226	2	540191	A/G	0.99115	0.00885	G	A	224	2	0	0.0173886	0.0175425	0	1
AX-147212227	2	548376	C/T	0.99115	0.00885	C	T	224	2	0	0.0173886	0.0175425	0	1
AX-147212228	2	549694	A/G	0.97345	0.02655	G	A	220	6	0	0.0503519	0.0516877	0	1
AX-147212230	2	550659	C/T	0.99115	0.00885	T	C	224	2	0	0.0173886	0.0175425	0	1
AX-147212231	2	551004	A/C	0.99115	0.00885	C	A	224	2	0	0.0173886	0.0175425	0	1
AX-147212232	2	551221	A/G	0.99115	0.00885	G	A	224	2	0	0.0173886	0.0175425	0	1
AX-147212234	2	553315	A/G	0.99115	0.00885	G	A	224	2	0	0.0173886	0.0175425	0	1
AX-147212235	2	554115	C/T	0.99115	0.00885	C	T	224	2	0	0.0173886	0.0175425	0	1
AX-147212236	2	555945	A/G	0.99115	0.00885	G	A	224	2	0	0.0173886	0.0175425	0	1
AX-147212237	2	580920	G/T	0.99115	0.00885	T	G	224	2	0	0.0173886	0.0175425	0	1
AX-147212238	2	581137	A/G	0.99115	0.00885	G	A	224	2	0	0.0173886	0.0175425	0	1
AX-147212239	2	604318	A/G	0.99115	0.00885	A	G	224	2	0	0.0173886	0.0175425	0	1
AX-147212240	2	604826	A/G	0.99115	0.00885	A	G	224	2	0	0.0173886	0.0175425	0	1
AX-147212241	2	605146	C/T	0.99115	0.00885	C	T	224	2	0	0.0173886	0.0175425	0	1
AX-147212243	2	610593	A/G	0.99115	0.00885	G	A	224	2	0	0.0173886	0.0175425	0	1
AX-147212244	2	611612	G/T	0.99115	0.00885	G	T	224	2	0	0.0173886	0.0175425	0	1
AX-147212246	2	612761	A/G	0.99115	0.00885	A	G	224	2	0	0.0173886	0.0175425	0	1
AX-147212247	2	615559	A/G	0.9646	0.0354	A	G	218	8	0	0.0659586	0.0682904	0	1
AX-147212249	2	616780	A/G	0.94667	0.05333	A	G	213	12	1	0.112059	0.117159	0	1
AX-147212251	2	636001	A/G	0.62667	0.37333	A	G	141	84	1	0.371925	0.478033	0	1
AX-147212252	2	663593	A/C	0.99115	0.00885	A	C	224	2	0	0.0173886	0.0175425	0	1
AX-147212253	2	665048	A/G	0.99115	0.00885	A	G	224	2	0	0.0173886	0.0175425	0	1
AX-147212254	2	671003	G/T	0.99115	0.00885	G	T	224	2	0	0.0173886	0.0175425	0	1
AX-147212256	2	671861	A/C	0.99115	0.00885	C	A	224	2	0	0.0173886	0.0175425	0	1
AX-147212259	2	695294	C/T	0.99115	0.00885	T	C	224	2	0	0.0173886	0.0175425	0	1
AX-147212260	2	695772	G/T	0.99115	0.00885	G	T	224	2	0	0.0173886	0.0175425	0	1
AX-147212264	2	704834	C/T	0.99115	0.00885	C	T	224	2	0	0.0173886	0.0175425	0	1
AX-147212266	2	707509	C/T	0.99115	0.00885	C	T	224	2	0	0.0173886	0.0175425	0	1
AX-147212267	2	708208	C/T	0.99115	0.00885	T	C	224	2	0	0.0173886	0.0175425	0	1
AX-147212268	2	708386	C/T	0.99115	0.00885	T	C	224	2	0	0.0173886	0.0175425	0	1
AX-147212269	2	710062	C/T	0.99115	0.00885	T	C	224	2	0	0.0173886	0.0175425	0	1
AX-147212271	2	733977	C/T	0.99115	0.00885	T	C	224	2	0	0.0173886	0.0175425	0	1
AX-147212272	2	734435	A/G	0.98667	0.01333	G	A	222	3	1	0.0346261	0.0349283	0	1
AX-147212273	2	734812	C/T	0.99115	0.00885	C	T	224	2	0	0.0173886	0.0175425	0	1
AX-147212274	2	734827	A/G	0.99115	0.00885	A	G	224	2	0	0.0173886	0.0175425	0	1
AX-147212278	2	736202	A/G	0.9823	0.0177	A	G	222	4	0	0.0341672	0.0347717	0	1
AX-147212280	2	737620	A/G	0.99115	0.00885	G	A	224	2	0	0.0173886	0.0175425	0	1
AX-147212282	2	742242	C/T	0.99115	0.00885	C	T	224	2	0	0.0173886	0.0175425	0	1
AX-147212283	2	743114	G/T	0.99115	0.00885	T	G	224	2	0	0.0173886	0.0175425	0	1
AX-147212284	2	743821	A/G	0.99115	0.00885	A	G	224	2	0	0.0173886	0.0175425	0	1
AX-147212285	2	743884	A/G	0.99115	0.00885	G	A	224	2	0	0.0173886	0.0175425	0	1
AX-147212287	2	756410	G/T	0.99115	0.00885	T	G	224	2	0	0.0173886	0.0175425	0	1
AX-147212288	2	757266	C/T	0.99115	0.00885	T	C	224	2	0	0.0173886	0.0175425	0	1
AX-147212290	2	759058	A/C	0.99115	0.00885	A	C	224	2	0	0.0173886	0.0175425	0	1
AX-147212291	2	759274	A/G	0.99115	0.00885	G	A	224	2	0	0.0173886	0.0175425	0	1
AX-147212293	2	761803	A/G	0.99115	0.00885	G	A	224	2	0	0.0173886	0.0175425	0	1
AX-147212294	2	761944	C/T	0.99115	0.00885	T	C	224	2	0	0.0173886	0.0175425	0	1
AX-147212295	2	762289	A/G	0.99111	0.00889	A	G	223	2	1	0.0346261	0.0349283	0	1
AX-147212296	2	762593	G/T	0.99115	0.00885	G	T	224	2	0	0.0173886	0.0175425	0	1
AX-147212298	2	762723	A/G	0.99115	0.00885	G	A	224	2	0	0.0173886	0.0175425	0	1
AX-147212299	2	765716	A/G	0.99115	0.00885	A	G	224	2	0	0.0173886	0.0175425	0	1
AX-147212300	2	765992	A/G	0.97345	0.02655	G	A	220	6	0	0.0503519	0.0516877	0	1
AX-147212301	2	768480	G/T	0.99115	0.00885	G	T	224	2	0	0.0173886	0.0175425	0	1
AX-147212303	2	770203	G/T	0.99115	0.00885	T	G	224	2	0	0.0173886	0.0175425	0	1
AX-147212304	2	770298	A/C	0.99115	0.00885	C	A	224	2	0	0.0173886	0.0175425	0	1
AX-147212306	2	770826	G/T	0.96889	0.02667	G	T	218	6	1	0.0673028	0.0687603	0	1
AX-147212307	2	775548	G/T	0.99115	0.00885	G	T	224	2	0	0.0173886	0.0175425	0	1
AX-147212308	2	778806	C/T	0.99115	0.00885	T	C	224	2	0	0.0173886	0.0175425	0	1
AX-147212310	2	789581	C/T	0.99115	0.00885	T	C	224	2	0	0.0173886	0.0175425	0	1
AX-147212311	2	789755	A/G	0.99115	0.00885	A	G	224	2	0	0.0173886	0.0175425	0	1
AX-147212312	2	789841	C/T	0.9823	0.0177	T	C	222	4	0	0.0341672	0.0347717	0	1
AX-147212313	2	796785	A/C	0.99115	0.00885	A	C	224	2	0	0.0173886	0.0175425	0	1
AX-147212316	2	800818	G/T	0.99115	0.00885	G	T	224	2	0	0.0173886	0.0175425	0	1
AX-147212317	2	802080	C/T	0.99115	0.00885	C	T	224	2	0	0.0173886	0.0175425	0	1
AX-147212318	2	803941	C/T	0.99115	0.00885	C	T	224	2	0	0.0173886	0.0175425	0	1
AX-147212319	2	804530	C/T	0.9469	0.0531	T	C	214	12	0	0.0955003	0.100556	0.0176991	0.825409
AX-147212322	2	809430	A/G	0.99115	0.00885	G	A	224	2	0	0.0173886	0.0175425	0	1
AX-147212325	2	824767	A/G	0.99115	0.00885	G	A	224	2	0	0.0173886	0.0175425	0	1
AX-147212326	2	824794	G/T	0.99115	0.00885	T	G	224	2	0	0.0173886	0.0175425	0	1
AX-147212328	2	827749	A/G	0.96444	0.03556	A	G	217	8	1	0.0827739	0.0852064	0	1
AX-147212329	2	828358	C/T	0.99115	0.00885	T	C	224	2	0	0.0173886	0.0175425	0	1
AX-147212331	2	830368	A/G	0.78924	0.21076	G	A	176	47	3	0.308038	0.354922	0	1
AX-147212333	2	841186	C/T	0.99115	0.00885	T	C	224	2	0	0.0173886	0.0175425	0	1
AX-147212336	2	849294	C/T	0.99115	0.00885	T	C	224	2	0	0.0173886	0.0175425	0	1
AX-147212337	2	849350	A/C	0.9823	0.0177	C	A	222	4	0	0.0341672	0.0347717	0	1
AX-147212338	2	852709	G/T	0.99115	0.00885	G	T	224	2	0	0.0173886	0.0175425	0	1
AX-147212339	2	853005	C/T	0.99115	0.00885	T	C	224	2	0	0.0173886	0.0175425	0	1
AX-147212340	2	853966	C/T	0.99115	0.00885	C	T	224	2	0	0.0173886	0.0175425	0	1
AX-147212342	2	854713	A/C	0.99115	0.00885	A	C	224	2	0	0.0173886	0.0175425	0	1
AX-147212343	2	855024	A/G	0.99115	0.00885	A	G	224	2	0	0.0173886	0.0175425	0	1
AX-147212344	2	855083	A/G	0.99115	0.00885	G	A	224	2	0	0.0173886	0.0175425	0	1
AX-147212345	2	855777	C/T	0.99115	0.00885	C	T	224	2	0	0.0173886	0.0175425	0	1
AX-147212346	2	855821	A/G	0.99115	0.00885	G	A	224	2	0	0.0173886	0.0175425	0	1
AX-147212348	2	873384	C/T	0.99115	0.00885	T	C	224	2	0	0.0173886	0.0175425	0	1
AX-147212349	2	882931	C/T	0.99115	0.00885	C	T	224	2	0	0.0173886	0.0175425	0	1
AX-147212350	2	890417	C/T	0.99115	0.00885	T	C	224	2	0	0.0173886	0.0175425	0	1
AX-147212352	2	905188	A/G	0.99115	0.00885	A	G	224	2	0	0.0173886	0.0175425	0	1
AX-147212353	2	906698	C/T	0.99115	0.00885	C	T	224	2	0	0.0173886	0.0175425	0	1
AX-147212354	2	907278	A/C	0.99115	0.00885	C	A	224	2	0	0.0173886	0.0175425	0	1
AX-147212359	2	914517	G/T	0.80088	0.19912	T	G	181	45	0	0.268076	0.318936	0.0442478	0.862408
AX-147212360	2	935250	G/T	0.99115	0.00885	T	G	224	2	0	0.0173886	0.0175425	0	1
AX-147212362	2	936362	A/G	0.99115	0.00885	A	G	224	2	0	0.0173886	0.0175425	0	1
AX-147212363	2	937895	C/T	0.99115	0.00885	T	C	224	2	0	0.0173886	0.0175425	0	1
AX-147212365	2	954752	A/G	0.99115	0.00885	G	A	224	2	0	0.0173886	0.0175425	0	1
AX-147212368	2	956144	A/G	0.99115	0.00885	A	G	224	2	0	0.0173886	0.0175425	0	1
AX-147212369	2	956206	G/T	0.98667	0.00889	G	T	222	2	1	0.0346261	0.0349283	0	1
AX-147212370	2	971199	A/G	0.99115	0.00885	A	G	224	2	0	0.0173886	0.0175425	0	1
AX-147212371	2	974854	A/G	0.99115	0.00885	G	A	224	2	0	0.0173886	0.0175425	0	1
AX-147212373	2	1077451	A/C	0.99115	0.00885	C	A	224	2	0	0.0173886	0.0175425	0	1
AX-147212374	2	1096534	C/T	0.99115	0.00885	C	T	224	2	0	0.0173886	0.0175425	0	1
AX-147212375	2	1097272	A/G	0.99115	0.00885	G	A	224	2	0	0.0173886	0.0175425	0	1
AX-147212376	2	1103783	C/T	0.99115	0.00885	C	T	224	2	0	0.0173886	0.0175425	0	1
AX-147212377	2	1103834	A/G	0.99115	0.00885	A	G	224	2	0	0.0173886	0.0175425	0	1
AX-147212378	2	1113951	C/T	0.99115	0.00885	T	C	224	2	0	0.0173886	0.0175425	0	1
AX-147212381	2	1118365	A/G	0.79646	0.20354	A	G	180	46	0	0.271663	0.324223	0	1
AX-147212382	2	1125367	C/T	0.99115	0.00885	T	C	224	2	0	0.0173886	0.0175425	0	1
AX-147212383	2	1125493	C/T	0.99115	0.00885	T	C	224	2	0	0.0173886	0.0175425	0	1
AX-147212386	2	1131903	C/T	0.99115	0.00885	C	T	224	2	0	0.0173886	0.0175425	0	1
AX-147212387	2	1135908	C/T	0.99115	0.00885	C	T	224	2	0	0.0173886	0.0175425	0	1
AX-147212390	2	1144343	C/T	0.99115	0.00885	C	T	224	2	0	0.0173886	0.0175425	0	1
AX-147212392	2	1144765	G/T	0.99115	0.00885	T	G	224	2	0	0.0173886	0.0175425	0	1
AX-147212393	2	1145440	C/T	0.99115	0.00885	T	C	224	2	0	0.0173886	0.0175425	0	1
AX-147212394	2	1145474	A/G	0.99115	0.00885	G	A	224	2	0	0.0173886	0.0175425	0	1
AX-147212395	2	1147590	A/G	0.99115	0.00885	A	G	224	2	0	0.0173886	0.0175425	0	1
AX-147212398	2	1152162	A/C	0.99115	0.00885	A	C	224	2	0	0.0173886	0.0175425	0	1
AX-147212399	2	1152891	C/T	0.99115	0.00885	C	T	224	2	0	0.0173886	0.0175425	0	1
AX-147212400	2	1158344	A/C	0.99115	0.00885	A	C	224	2	0	0.0173886	0.0175425	0	1
AX-147212401	2	1158572	A/G	0.99115	0.00885	A	G	224	2	0	0.0173886	0.0175425	0	1
AX-147212402	2	1159895	A/G	0.99115	0.00885	G	A	224	2	0	0.0173886	0.0175425	0	1
AX-147212403	2	1159954	A/G	0.99115	0.00885	A	G	224	2	0	0.0173886	0.0175425	0	1
AX-147212404	2	1160025	C/T	0.99115	0.00885	C	T	224	2	0	0.0173886	0.0175425	0	1
AX-147212410	2	1182009	C/T	0.98667	0.00889	T	C	222	2	1	0.0346261	0.0349283	0	1
AX-147212411	2	1195908	A/G	0.99115	0.00885	G	A	224	2	0	0.0173886	0.0175425	0	1
AX-147212412	2	1196581	A/C	0.99115	0.00885	C	A	224	2	0	0.0173886	0.0175425	0	1
AX-147212414	2	1207575	A/G	0.99115	0.00885	G	A	224	2	0	0.0173886	0.0175425	0	1
AX-147212415	2	1208743	A/C	0.99115	0.00885	C	A	224	2	0	0.0173886	0.0175425	0	1
AX-147212416	2	1211243	A/G	0.99115	0.00885	A	G	224	2	0	0.0173886	0.0175425	0	1
AX-147212417	2	1211939	A/G	0.99115	0.00885	G	A	224	2	0	0.0173886	0.0175425	0	1
AX-147212418	2	1213912	C/T	0.98667	0.00889	T	C	222	2	1	0.0346261	0.0349283	0	1
AX-147212420	2	1222891	C/T	0.99115	0.00885	T	C	224	2	0	0.0173886	0.0175425	0	1
AX-147212421	2	1223017	C/T	0.9823	0.0177	C	T	222	4	0	0.0341672	0.0347717	0	1
AX-147212422	2	1223309	C/T	0.99115	0.00885	T	C	224	2	0	0.0173886	0.0175425	0	1
AX-147212423	2	1223367	G/T	0.99115	0.00885	G	T	224	2	0	0.0173886	0.0175425	0	1
AX-147212424	2	1224043	A/G	0.99115	0.00885	G	A	224	2	0	0.0173886	0.0175425	0	1
AX-147212425	2	1224539	C/T	0.99115	0.00885	C	T	224	2	0	0.0173886	0.0175425	0	1
AX-147212426	2	1224953	C/T	0.99115	0.00885	T	C	224	2	0	0.0173886	0.0175425	0	1
AX-147212427	2	1225074	C/T	0.99115	0.00885	C	T	224	2	0	0.0173886	0.0175425	0	1
AX-147212430	2	1225777	C/T	0.99115	0.00885	T	C	224	2	0	0.0173886	0.0175425	0	1
AX-147212431	2	1227793	C/T	0.99115	0.00885	C	T	224	2	0	0.0173886	0.0175425	0	1
AX-147212436	2	1238190	C/T	0.99115	0.00885	T	C	224	2	0	0.0173886	0.0175425	0	1
AX-147212437	2	1239343	C/T	0.99115	0.00885	C	T	224	2	0	0.0173886	0.0175425	0	1
AX-147212438	2	1239671	C/T	0.99115	0.00885	T	C	224	2	0	0.0173886	0.0175425	0	1
AX-147212439	2	1241887	G/T	0.99115	0.00885	T	G	224	2	0	0.0173886	0.0175425	0	1
AX-147212440	2	1242020	A/G	0.99115	0.00885	G	A	224	2	0	0.0173886	0.0175425	0	1
AX-147212441	2	1242102	A/G	0.97778	0.02222	G	A	220	5	1	0.0512588	0.0520009	0	1
AX-147212442	2	1258836	C/T	0.99115	0.00885	C	T	224	2	0	0.0173886	0.0175425	0	1
AX-147212443	2	1259250	A/G	0.99115	0.00885	G	A	224	2	0	0.0173886	0.0175425	0	1
AX-147212444	2	1260089	G/T	0.83178	0.11215	T	G	178	24	12	0.328878	0.357115	0.176991	0.507692
AX-147212445	2	1260595	G/T	0.99115	0.00885	T	G	224	2	0	0.0173886	0.0175425	0	1
AX-147212447	2	1262005	A/G	0.99115	0.00885	G	A	224	2	0	0.0173886	0.0175425	0	1
AX-147212449	2	1262931	G/T	0.99115	0.00885	G	T	224	2	0	0.0173886	0.0175425	0	1
AX-147212450	2	1263643	A/G	0.99115	0.00885	G	A	224	2	0	0.0173886	0.0175425	0	1
AX-147212453	2	1265460	A/G	0.99115	0.00885	A	G	224	2	0	0.0173886	0.0175425	0	1
AX-147212455	2	1266122	C/T	0.53097	0.46903	T	C	120	106	0	0.374039	0.498081	0	1
AX-147212456	2	1271303	A/C	0.99115	0.00885	A	C	224	2	0	0.0173886	0.0175425	0	1
AX-147212457	2	1277255	C/T	0.99115	0.00885	C	T	224	2	0	0.0173886	0.0175425	0	1
AX-147212458	2	1277554	A/C	0.99115	0.00885	A	C	224	2	0	0.0173886	0.0175425	0	1
AX-147212459	2	1279013	C/T	0.99115	0.00885	T	C	224	2	0	0.0173886	0.0175425	0	1
AX-147212460	2	1282373	C/T	0.99115	0.00885	T	C	224	2	0	0.0173886	0.0175425	0	1
AX-147212461	2	1283412	A/G	0.99115	0.00885	A	G	224	2	0	0.0173886	0.0175425	0	1
AX-147212465	2	1351873	A/C	0.99115	0.00885	A	C	224	2	0	0.0173886	0.0175425	0	1
AX-147212466	2	1353514	C/T	0.95575	0.04425	T	C	216	10	0	0.081003	0.0845798	0	1
AX-147212467	2	1356241	A/G	0.99115	0.00885	A	G	224	2	0	0.0173886	0.0175425	0	1
AX-147212469	2	1357701	A/G	0.99115	0.00885	G	A	224	2	0	0.0173886	0.0175425	0	1
AX-147212470	2	1359534	A/G	0.99115	0.00885	A	G	224	2	0	0.0173886	0.0175425	0	1
AX-147212471	2	1363886	C/T	0.99115	0.00885	C	T	224	2	0	0.0173886	0.0175425	0	1
AX-147212473	2	1364905	A/G	0.99115	0.00885	A	G	224	2	0	0.0173886	0.0175425	0	1
AX-147212474	2	1371331	A/C	0.99115	0.00885	C	A	224	2	0	0.0173886	0.0175425	0	1
AX-147212476	2	1397155	A/G	0.99115	0.00885	G	A	224	2	0	0.0173886	0.0175425	0	1
AX-147212477	2	1399745	C/T	0.98667	0.00889	C	T	222	2	1	0.0346261	0.0349283	0	1
AX-147212478	2	1410953	A/C	0.97333	0.02667	A	C	219	6	1	0.0673028	0.0687603	0	1
AX-147212481	2	1412841	C/T	0.99115	0.00885	C	T	224	2	0	0.0173886	0.0175425	0	1
AX-147212482	2	1412894	C/T	0.99115	0.00885	C	T	224	2	0	0.0173886	0.0175425	0	1
AX-147212483	2	1413698	C/T	0.99115	0.00885	C	T	224	2	0	0.0173886	0.0175425	0	1
AX-147212484	2	1413735	C/T	0.99115	0.00885	T	C	224	2	0	0.0173886	0.0175425	0	1
AX-147212485	2	1414004	A/C	0.99115	0.00885	C	A	224	2	0	0.0173886	0.0175425	0	1
AX-147212486	2	1437238	A/C	0.99115	0.00885	A	C	224	2	0	0.0173886	0.0175425	0	1
AX-147212489	2	1448494	A/G	0.99115	0.00885	G	A	224	2	0	0.0173886	0.0175425	0	1
AX-147212491	2	1448633	A/G	0.98667	0.01333	G	A	222	3	1	0.0346261	0.0349283	0	1
AX-147212492	2	1448675	A/C	0.99115	0.00885	C	A	224	2	0	0.0173886	0.0175425	0	1
AX-147212493	2	1448823	G/T	0.98214	0.00893	T	A	220	2	2	0.0512588	0.0520009	0	1
AX-147212494	2	1449051	C/T	0.99115	0.00885	C	T	224	2	0	0.0173886	0.0175425	0	1
AX-147212495	2	1475576	A/G	0.99115	0.00885	A	G	224	2	0	0.0173886	0.0175425	0	1
AX-147212496	2	1476186	A/G	0.99115	0.00885	A	G	224	2	0	0.0173886	0.0175425	0	1
AX-147212497	2	1476970	C/T	0.82511	0.16143	T	C	184	36	3	0.276457	0.311066	0	1
AX-147212498	2	1484958	G/T	0.98214	0.00893	G	A	220	2	2	0.0512588	0.0520009	0	1
AX-147212499	2	1516288	C/T	0.98214	0.00893	C	A	220	2	2	0.0512588	0.0520009	0	1
AX-147212501	2	1518974	G/T	0.97321	0.01786	G	T	218	4	2	0.0677508	0.0689169	0	1
AX-147212502	2	1520094	C/T	0.9823	0.0177	C	T	222	4	0	0.0341672	0.0347717	0	1
AX-147212504	2	1520541	A/G	0.99556	0.00444	G	A	224	1	1	0.0173886	0.0175425	0	1
AX-147212505	2	1521603	A/G	0.99115	0.00885	A	G	224	2	0	0.0173886	0.0175425	0	1
AX-147212506	2	1555817	C/T	0.99115	0.00885	T	C	224	2	0	0.0173886	0.0175425	0	1
AX-147212507	2	1556054	C/T	0.99115	0.00885	T	C	224	2	0	0.0173886	0.0175425	0	1
AX-147212508	2	1556131	C/T	0.9823	0.0177	C	T	222	4	0	0.0341672	0.0347717	0	1
AX-147212509	2	1556271	A/G	0.99115	0.00885	A	G	224	2	0	0.0173886	0.0175425	0	1
AX-147212512	2	1614948	C/T	0.98214	0.00893	T	A	220	2	2	0.0512588	0.0520009	0	1
AX-147212513	2	1615081	C/T	0.97758	0.01345	C	A	218	3	3	0.0673028	0.0687603	0	1
AX-147212514	2	1639223	C/T	0.9823	0.0177	T	C	222	4	0	0.0341672	0.0347717	0	1
AX-147212518	2	1647773	C/T	0.99115	0.00885	C	T	224	2	0	0.0173886	0.0175425	0	1
AX-147212520	2	1648599	A/G	0.9823	0.0177	A	G	222	4	0	0.0341672	0.0347717	0	1
AX-147212522	2	1657044	C/T	0.99115	0.00885	T	C	224	2	0	0.0173886	0.0175425	0	1
AX-147212524	2	1657212	A/C	0.98667	0.01333	C	A	222	3	1	0.0346261	0.0349283	0	1
AX-147212527	2	1671768	A/G	0.99115	0.00885	G	A	224	2	0	0.0173886	0.0175425	0	1
AX-147212532	2	1677753	C/T	0.99115	0.00885	C	T	224	2	0	0.0173886	0.0175425	0	1
AX-147212534	2	1678541	C/T	0.99115	0.00885	T	C	224	2	0	0.0173886	0.0175425	0	1
AX-147212535	2	1679123	G/T	0.99115	0.00885	T	G	224	2	0	0.0173886	0.0175425	0	1
AX-147212536	2	1679368	C/T	0.99115	0.00885	T	C	224	2	0	0.0173886	0.0175425	0	1
AX-147212537	2	1693058	A/G	0.9646	0.0354	G	A	218	8	0	0.0659586	0.0682904	0	1
AX-147212538	2	1693062	G/T	0.96429	0.02679	T	G	216	6	2	0.0836592	0.0855196	0.0353982	0.588991
AX-147212540	2	1744377	A/C	0.55111	0.44889	C	A	124	101	1	0.385136	0.503093	0	1
AX-147212542	2	1853410	C/T	0.67111	0.32444	T	C	151	73	1	0.355935	0.449174	0.0265487	0.941402
AX-147212546	2	1877368	G/T	0.56338	0.37559	T	G	120	80	13	0.498095	0.579529	0	1
AX-147212548	2	1886775	A/G	0.99115	0.00885	G	A	224	2	0	0.0173886	0.0175425	0	1
AX-147212550	2	1888871	C/T	0.99115	0.00885	T	C	224	2	0	0.0173886	0.0175425	0	1
AX-147212551	2	1889840	C/T	0.99115	0.00885	T	C	224	2	0	0.0173886	0.0175425	0	1
AX-147212552	2	1905678	C/T	0.99115	0.00885	T	C	224	2	0	0.0173886	0.0175425	0	1
AX-147212553	2	1908061	C/T	0.99115	0.00885	C	T	224	2	0	0.0173886	0.0175425	0	1
AX-147212554	2	1908948	A/G	0.99115	0.00885	G	A	224	2	0	0.0173886	0.0175425	0	1
AX-147212555	2	1912266	A/G	0.99115	0.00885	G	A	224	2	0	0.0173886	0.0175425	0	1
AX-147212559	2	1976613	C/T	0.9823	0.0177	T	C	222	4	0	0.0341672	0.0347717	0	1
AX-147212560	2	1982462	A/C	0.97321	0.02679	C	A	218	6	2	0.0677508	0.0689169	0	1
AX-147212561	2	1983438	C/T	0.99115	0.00885	T	C	224	2	0	0.0173886	0.0175425	0	1
AX-147212562	2	1987467	A/C	0.56889	0.43111	C	A	128	97	1	0.382869	0.498708	0	1
AX-147212563	2	1988509	A/G	0.99115	0.00885	A	G	224	2	0	0.0173886	0.0175425	0	1
AX-147212564	2	1990835	C/T	0.99115	0.00885	T	C	224	2	0	0.0173886	0.0175425	0	1
AX-147212566	2	1992484	C/T	0.57522	0.42478	C	T	130	96	0	0.369278	0.488684	0	1
AX-147212567	2	1992802	C/T	0.55357	0.4375	C	T	124	98	2	0.397093	0.510612	0	1
AX-147212568	2	1993223	A/G	0.57522	0.42478	G	A	130	96	0	0.369278	0.488684	0	1
AX-147212569	2	1993554	C/T	0.56637	0.43363	T	C	128	98	0	0.370556	0.49119	0	1
AX-147212570	2	1993650	C/T	0.56889	0.42667	T	C	128	96	1	0.382869	0.498708	0	1
AX-147212571	2	1993694	A/G	0.57333	0.42667	A	G	129	96	1	0.382869	0.498708	0	1
AX-147212572	2	1994174	A/G	0.99115	0.00885	G	A	224	2	0	0.0173886	0.0175425	0	1
AX-147212575	2	2000571	C/T	0.99115	0.00885	T	C	224	2	0	0.0173886	0.0175425	0	1
AX-147212576	2	2003372	A/C	0.99115	0.00885	A	C	224	2	0	0.0173886	0.0175425	0	1
AX-147212577	2	2003662	C/T	0.99115	0.00885	C	T	224	2	0	0.0173886	0.0175425	0	1
AX-147212579	2	2014599	C/T	0.99115	0.00885	T	C	224	2	0	0.0173886	0.0175425	0	1
AX-147212583	2	2026056	A/G	0.99115	0.00885	A	G	224	2	0	0.0173886	0.0175425	0	1
AX-147212584	2	2028860	A/G	0.92035	0.07965	G	A	208	18	0	0.135859	0.146605	0	1
AX-147212585	2	2034460	G/T	0.99115	0.00885	G	T	224	2	0	0.0173886	0.0175425	0	1
AX-147212588	2	2040955	A/G	0.99115	0.00885	G	A	224	2	0	0.0173886	0.0175425	0	1
AX-147212589	2	2049791	A/G	0.98222	0.01778	A	G	221	4	1	0.0512588	0.0520009	0	1
AX-147212590	2	2049881	A/C	0.99115	0.00885	A	C	224	2	0	0.0173886	0.0175425	0	1
AX-147212591	2	2055693	A/G	0.99107	0.00893	A	G	222	2	2	0.0512588	0.0520009	0	1
AX-147212597	2	2071396	A/G	0.99115	0.00885	G	A	224	2	0	0.0173886	0.0175425	0	1
AX-147212598	2	2071909	C/T	0.98667	0.00889	T	C	222	2	1	0.0346261	0.0349283	0	1
AX-147212600	2	2072499	C/T	0.99115	0.00885	C	T	224	2	0	0.0173886	0.0175425	0	1
AX-147212601	2	2072596	A/G	0.99107	0.00893	A	G	222	2	2	0.0512588	0.0520009	0	1
AX-147212605	2	2074486	C/T	0.99115	0.00885	T	C	224	2	0	0.0173886	0.0175425	0	1
AX-147212606	2	2076022	C/T	0.71681	0.28319	T	C	162	64	0	0.323572	0.405983	0	1
AX-147212607	2	2076156	A/G	0.99115	0.00885	G	A	224	2	0	0.0173886	0.0175425	0	1
AX-147212608	2	2078269	G/T	0.98667	0.00889	T	G	222	2	1	0.0346261	0.0349283	0	1
AX-147212611	2	2080430	A/G	0.99115	0.00885	G	A	224	2	0	0.0173886	0.0175425	0	1
AX-147212613	2	2117440	A/G	0.99115	0.00885	A	G	224	2	0	0.0173886	0.0175425	0	1
AX-147212614	2	2118588	A/G	0.99115	0.00885	A	G	224	2	0	0.0173886	0.0175425	0	1
AX-147212615	2	2120373	A/G	0.99115	0.00885	G	A	224	2	0	0.0173886	0.0175425	0	1
AX-147212616	2	2120486	A/G	0.99115	0.00885	G	A	224	2	0	0.0173886	0.0175425	0	1
AX-147212617	2	2121220	C/T	0.9823	0.0177	T	C	222	4	0	0.0341672	0.0347717	0	1
AX-147212618	2	2121301	A/G	0.99115	0.00885	G	A	224	2	0	0.0173886	0.0175425	0	1
AX-147212619	2	2121671	C/T	0.99115	0.00885	T	C	224	2	0	0.0173886	0.0175425	0	1
AX-147212621	2	2139804	A/C	0.9469	0.0531	C	A	214	12	0	0.0955003	0.100556	0	1
AX-147212628	2	2396436	C/T	0.99115	0.00885	C	T	224	2	0	0.0173886	0.0175425	0	1
AX-147212629	2	2396544	C/T	0.99115	0.00885	C	T	224	2	0	0.0173886	0.0175425	0	1
AX-147212630	2	2401463	A/C	0.99107	0.00893	A	C	222	2	2	0.0512588	0.0520009	0	1
AX-147212631	2	2401531	A/G	0.99115	0.00885	A	G	224	2	0	0.0173886	0.0175425	0	1
AX-147212632	2	2403322	A/C	0.99115	0.00885	C	A	224	2	0	0.0173886	0.0175425	0	1
AX-147212634	2	2442361	A/G	0.99115	0.00885	A	G	224	2	0	0.0173886	0.0175425	0	1
AX-147212635	2	2442710	A/G	0.9823	0.0177	A	G	222	4	0	0.0341672	0.0347717	0	1
AX-147212636	2	2443183	A/G	0.99115	0.00885	A	G	224	2	0	0.0173886	0.0175425	0	1
AX-147212638	2	2446150	A/G	0.99115	0.00885	A	G	224	2	0	0.0173886	0.0175425	0	1
AX-147212639	2	2457649	A/G	0.99115	0.00885	G	A	224	2	0	0.0173886	0.0175425	0	1
AX-147212640	2	2458368	C/T	0.99115	0.00885	C	T	224	2	0	0.0173886	0.0175425	0	1
AX-147212641	2	2461269	A/G	0.99115	0.00885	G	A	224	2	0	0.0173886	0.0175425	0	1
AX-147212642	2	2461285	C/T	0.99115	0.00885	T	C	224	2	0	0.0173886	0.0175425	0	1
AX-147212643	2	2461834	A/C	0.9823	0.0177	A	C	222	4	0	0.0341672	0.0347717	0	1
AX-147212644	2	2462548	G/T	0.9823	0.0177	G	T	222	4	0	0.0341672	0.0347717	0	1
AX-147212646	2	2483211	C/T	0.98667	0.00889	T	C	222	2	1	0.0346261	0.0349283	0	1
AX-147212647	2	2485026	C/T	0.98667	0.00889	C	T	222	2	1	0.0346261	0.0349283	0	1
AX-147212648	2	2489277	A/G	0.99115	0.00885	G	A	224	2	0	0.0173886	0.0175425	0	1
AX-147212650	2	2495143	A/G	0.99115	0.00885	G	A	224	2	0	0.0173886	0.0175425	0	1
AX-147212651	2	2501054	C/T	0.98667	0.00889	T	C	222	2	1	0.0346261	0.0349283	0	1
AX-147212654	2	2529837	A/G	0.98667	0.01333	G	A	222	3	1	0.0346261	0.0349283	0	1
AX-147212655	2	2531723	C/T	0.99115	0.00885	C	T	224	2	0	0.0173886	0.0175425	0	1
AX-147212656	2	2535864	G/T	0.99115	0.00885	T	G	224	2	0	0.0173886	0.0175425	0	1
AX-147212657	2	2549667	A/G	0.99115	0.00885	A	G	224	2	0	0.0173886	0.0175425	0	1
AX-147212658	2	2549791	A/G	0.99115	0.00885	G	A	224	2	0	0.0173886	0.0175425	0	1
AX-147212659	2	2557316	C/T	0.99115	0.00885	T	C	224	2	0	0.0173886	0.0175425	0	1
AX-147212660	2	2570695	C/T	0.98214	0.00893	C	A	220	2	2	0.0512588	0.0520009	0	1
AX-147212662	2	2573910	C/T	0.99115	0.00885	T	C	224	2	0	0.0173886	0.0175425	0	1
AX-147212664	2	2574076	C/T	0.96903	0.03097	T	C	219	7	0	0.0582265	0.0600282	0.00884956	0.853786
AX-147212665	2	2574390	C/T	0.83186	0.16814	T	C	188	38	0	0.240613	0.27974	0.0530973	0.811712
AX-147212667	2	2582718	A/G	0.9823	0.0177	A	G	222	4	0	0.0341672	0.0347717	0	1
AX-147212669	2	2594478	C/T	0.99115	0.00885	T	C	224	2	0	0.0173886	0.0175425	0	1
AX-147212670	2	2594599	A/G	0.99115	0.00885	A	G	224	2	0	0.0173886	0.0175425	0	1
AX-147212671	2	2595116	C/T	0.54425	0.45575	T	C	123	103	0	0.373034	0.496084	0.0265487	0.946945
AX-147212672	2	2595255	A/G	0.99115	0.00885	G	A	224	2	0	0.0173886	0.0175425	0	1
AX-147212674	2	2599790	C/T	0.99115	0.00885	C	T	224	2	0	0.0173886	0.0175425	0	1
AX-147212675	2	2611574	C/T	0.9646	0.0354	T	C	218	8	0	0.0659586	0.0682904	0	1
AX-147212676	2	2611666	C/T	0.97345	0.02655	C	T	220	6	0	0.0503519	0.0516877	0	1
AX-147212679	2	2619134	A/C	0.99115	0.00885	A	C	224	2	0	0.0173886	0.0175425	0	1
AX-147212680	2	2620008	A/G	0.99115	0.00885	G	A	224	2	0	0.0173886	0.0175425	0	1
AX-147212682	2	2620174	A/G	0.99115	0.00885	A	G	224	2	0	0.0173886	0.0175425	0	1
AX-147212683	2	2620314	C/T	0.99115	0.00885	T	C	224	2	0	0.0173886	0.0175425	0	1
AX-147212684	2	2621335	C/T	0.98214	0.00893	C	A	220	2	2	0.0512588	0.0520009	0	1
AX-147212685	2	2622025	C/T	0.99115	0.00885	T	C	224	2	0	0.0173886	0.0175425	0	1
AX-147212686	2	2625230	A/G	0.9823	0.0177	G	A	222	4	0	0.0341672	0.0347717	0	1
AX-147212687	2	2640814	C/T	0.99115	0.00885	T	C	224	2	0	0.0173886	0.0175425	0	1
AX-147212688	2	2640997	A/C	0.99115	0.00885	C	A	224	2	0	0.0173886	0.0175425	0	1
AX-147212689	2	2641024	C/T	0.99115	0.00885	T	C	224	2	0	0.0173886	0.0175425	0	1
AX-147212690	2	2641438	A/C	0.99115	0.00885	C	A	224	2	0	0.0173886	0.0175425	0	1
AX-147212691	2	2641726	A/G	0.99115	0.00885	G	A	224	2	0	0.0173886	0.0175425	0	1
AX-147212692	2	2641913	A/G	0.9823	0.0177	G	A	222	4	0	0.0341672	0.0347717	0	1
AX-147212693	2	2646942	C/T	0.99115	0.00885	C	T	224	2	0	0.0173886	0.0175425	0	1
AX-147212694	2	2651473	A/G	0.99115	0.00885	G	A	224	2	0	0.0173886	0.0175425	0	1
AX-147212695	2	2652642	A/G	0.9823	0.0177	A	G	222	4	0	0.0341672	0.0347717	0	1
AX-147212696	2	2655387	C/T	0.99115	0.00885	T	C	224	2	0	0.0173886	0.0175425	0	1
AX-147212698	2	2657313	C/T	0.82301	0.17699	T	C	186	40	0	0.248894	0.291331	0.0530973	0.819209
AX-147212699	2	2657448	C/T	0.83929	0.15179	T	C	188	34	2	0.253294	0.285065	0	1
AX-147212702	2	2658273	C/T	0.83186	0.16814	T	C	188	38	0	0.240613	0.27974	0	1
AX-147212703	2	2658397	C/T	0.99115	0.00885	T	C	224	2	0	0.0173886	0.0175425	0	1
AX-147212706	2	2658638	A/C	0.73214	0.26786	C	A	164	60	2	0.3375	0.407236	0.0707965	0.82756
AX-147212708	2	2658782	G/T	0.80973	0.19027	G	T	183	43	0	0.260657	0.308129	0.0442478	0.857579
AX-147212710	2	2658894	A/G	0.99115	0.00885	G	A	224	2	0	0.0173886	0.0175425	0	1
AX-147212711	2	2659062	A/G	0.82301	0.17699	G	A	186	40	0	0.248894	0.291331	0	1
AX-147212714	2	2660197	C/T	0.99115	0.00885	T	C	224	2	0	0.0173886	0.0175425	0	1
AX-147212719	2	2662773	C/T	0.99115	0.00885	C	T	224	2	0	0.0173886	0.0175425	0	1
AX-147212720	2	2670360	C/T	0.99115	0.00885	T	C	224	2	0	0.0173886	0.0175425	0	1
AX-147212723	2	2675301	C/T	0.99115	0.00885	C	T	224	2	0	0.0173886	0.0175425	0	1
AX-147212724	2	2675345	G/T	0.99115	0.00885	T	G	224	2	0	0.0173886	0.0175425	0	1
AX-147212727	2	2676425	A/G	0.99115	0.00885	G	A	224	2	0	0.0173886	0.0175425	0	1
AX-147212728	2	2681968	A/C	0.81333	0.18667	A	C	183	42	1	0.271958	0.316861	0.0353982	0.889219
AX-147212729	2	2682040	A/C	0.84615	0.15385	A	C	187	34	5	0.294901	0.326885	0	1
AX-147212730	2	2684310	A/G	0.84685	0.15315	A	G	188	34	4	0.281536	0.313259	0	1
AX-147212733	2	2781940	C/T	0.99556	0.00444	C	A	224	1	1	0.0173886	0.0175425	0	1
AX-147212734	2	2788390	C/T	0.99115	0.00885	C	T	224	2	0	0.0173886	0.0175425	0	1
AX-147212738	2	2827908	A/G	0.99115	0.00885	G	A	224	2	0	0.0173886	0.0175425	0	1
AX-147212740	2	2837165	C/T	0.99115	0.00885	C	T	224	2	0	0.0173886	0.0175425	0	1
AX-147212742	2	2842762	C/T	0.99115	0.00885	C	T	224	2	0	0.0173886	0.0175425	0	1
AX-147212743	2	2844132	A/G	0.99115	0.00885	G	A	224	2	0	0.0173886	0.0175425	0	1
AX-147212744	2	2849280	C/T	0.9823	0.0177	C	T	222	4	0	0.0341672	0.0347717	0	1
AX-147212745	2	2849439	C/T	0.99115	0.00885	T	C	224	2	0	0.0173886	0.0175425	0	1
AX-147212747	2	2851903	A/C	0.99115	0.00885	A	C	224	2	0	0.0173886	0.0175425	0	1
AX-147212748	2	2853849	C/T	0.96889	0.02667	C	T	218	6	1	0.0673028	0.0687603	0	1
AX-147212750	2	2856042	A/G	0.99115	0.00885	A	G	224	2	0	0.0173886	0.0175425	0	1
AX-147212751	2	2856611	C/T	0.99115	0.00885	T	C	224	2	0	0.0173886	0.0175425	0	1
AX-147212752	2	2858526	C/T	0.99115	0.00885	C	T	224	2	0	0.0173886	0.0175425	0	1
AX-147212754	2	2861850	C/T	0.9823	0.0177	C	T	222	4	0	0.0341672	0.0347717	0	1
AX-147212755	2	2901305	A/G	0.99107	0.00893	A	G	222	2	2	0.0512588	0.0520009	0	1
AX-147212756	2	2901401	C/T	0.99115	0.00885	T	C	224	2	0	0.0173886	0.0175425	0	1
AX-147212757	2	2901708	A/C	0.99115	0.00885	C	A	224	2	0	0.0173886	0.0175425	0	1
AX-147212759	2	2902223	A/G	0.99107	0.00893	A	G	222	2	2	0.0512588	0.0520009	0	1
AX-147212760	2	2903603	C/T	0.99115	0.00885	C	T	224	2	0	0.0173886	0.0175425	0	1
AX-147212761	2	2907720	G/T	0.57333	0.42222	G	T	129	95	1	0.382198	0.497416	0.0265487	0.947087
AX-147212762	2	2922527	C/T	0.83556	0.16	T	C	188	36	1	0.24733	0.282559	0	1
AX-147212763	2	2930333	C/T	0.99115	0.00885	C	T	224	2	0	0.0173886	0.0175425	0	1
AX-147212764	2	2931093	C/T	0.99115	0.00885	C	T	224	2	0	0.0173886	0.0175425	0	1
AX-147212765	2	2932759	C/T	0.99115	0.00885	C	T	224	2	0	0.0173886	0.0175425	0	1
AX-147212768	2	2937660	A/G	0.51786	0.48214	A	G	116	108	2	0.400362	0.516877	0	1
AX-147212769	2	2938148	C/T	0.53881	0.42922	C	T	118	94	7	0.452809	0.550552	0	1
AX-147212770	2	2938187	A/G	0.5354	0.4646	A	G	121	105	0	0.373744	0.497494	0.00884956	0.982368
AX-147212772	2	2939572	G/T	0.54867	0.45133	G	T	124	102	0	0.37262	0.495262	0	1
AX-147212773	2	2943046	C/T	0.9823	0.0177	T	C	222	4	0	0.0341672	0.0347717	0	1
AX-147212775	2	2996810	C/T	0.99115	0.00885	C	T	224	2	0	0.0173886	0.0175425	0	1
AX-147212777	2	3001320	G/T	0.99115	0.00885	T	G	224	2	0	0.0173886	0.0175425	0	1
AX-147212778	2	3001420	G/T	0.99115	0.00885	T	G	224	2	0	0.0173886	0.0175425	0	1
AX-147212779	2	3017242	A/G	0.99115	0.00885	G	A	224	2	0	0.0173886	0.0175425	0	1
AX-147212780	2	3022669	A/C	0.99115	0.00885	A	C	224	2	0	0.0173886	0.0175425	0	1
AX-147212781	2	3022973	C/T	0.99115	0.00885	C	T	224	2	0	0.0173886	0.0175425	0	1
AX-147212782	2	3023029	C/T	0.9823	0.0177	T	C	222	4	0	0.0341672	0.0347717	0	1
AX-147212783	2	3023669	C/T	0.99115	0.00885	T	C	224	2	0	0.0173886	0.0175425	0	1
AX-147212785	2	3025605	A/G	0.99115	0.00885	A	G	224	2	0	0.0173886	0.0175425	0	1
AX-147212787	2	3066763	C/T	0.99115	0.00885	T	C	224	2	0	0.0173886	0.0175425	0	1
AX-147212788	2	3069190	C/T	0.99115	0.00885	T	C	224	2	0	0.0173886	0.0175425	0	1
AX-147212790	2	3071078	A/C	0.99115	0.00885	C	A	224	2	0	0.0173886	0.0175425	0	1
AX-147212791	2	3071791	A/G	0.99115	0.00885	G	A	224	2	0	0.0173886	0.0175425	0	1
AX-147212793	2	3089814	A/C	0.99115	0.00885	C	A	224	2	0	0.0173886	0.0175425	0	1
AX-147212794	2	3096847	G/T	0.99115	0.00885	T	G	224	2	0	0.0173886	0.0175425	0	1
AX-147212795	2	3098103	A/G	0.99115	0.00885	A	G	224	2	0	0.0173886	0.0175425	0	1
AX-147212797	2	3111369	C/T	0.99115	0.00885	T	C	224	2	0	0.0173886	0.0175425	0	1
AX-147212800	2	3157504	G/T	0.99115	0.00885	T	G	224	2	0	0.0173886	0.0175425	0	1
AX-147212801	2	3194945	A/G	0.99115	0.00885	G	A	224	2	0	0.0173886	0.0175425	0	1
AX-147212802	2	3197139	A/G	0.99115	0.00885	G	A	224	2	0	0.0173886	0.0175425	0	1
AX-147212805	2	3218473	C/T	0.99115	0.00885	C	T	224	2	0	0.0173886	0.0175425	0	1
AX-147212806	2	3218676	G/T	0.99115	0.00885	G	T	224	2	0	0.0173886	0.0175425	0	1
AX-147212809	2	3271503	C/T	0.9823	0.0177	C	T	222	4	0	0.0341672	0.0347717	0	1
AX-147212810	2	3281838	A/C	0.99115	0.00885	A	C	224	2	0	0.0173886	0.0175425	0	1
AX-147212811	2	3282213	C/T	0.99115	0.00885	C	T	224	2	0	0.0173886	0.0175425	0	1
AX-147212812	2	3302478	C/T	0.99115	0.00885	C	T	224	2	0	0.0173886	0.0175425	0	1
AX-147212813	2	3303081	A/C	0.99115	0.00885	A	C	224	2	0	0.0173886	0.0175425	0	1
AX-147212814	2	3311274	A/G	0.99115	0.00885	A	G	224	2	0	0.0173886	0.0175425	0	1
AX-147212815	2	3312145	G/T	0.97345	0.02655	G	T	220	6	0	0.0503519	0.0516877	0	1
AX-147212816	2	3314325	A/C	0.99115	0.00885	C	A	224	2	0	0.0173886	0.0175425	0	1
AX-147212817	2	3320431	A/G	0.99115	0.00885	A	G	224	2	0	0.0173886	0.0175425	0	1
AX-147212818	2	3336995	C/T	0.99115	0.00885	C	T	224	2	0	0.0173886	0.0175425	0	1
AX-147212819	2	3338242	C/T	0.99115	0.00885	T	C	224	2	0	0.0173886	0.0175425	0	1
AX-147212820	2	3375612	A/C	0.98667	0.01333	C	A	222	3	1	0.0346261	0.0349283	0	1
AX-147212821	2	3382598	A/G	0.9823	0.0177	A	G	222	4	0	0.0341672	0.0347717	0	1
AX-147212822	2	3383493	C/T	0.99115	0.00885	T	C	224	2	0	0.0173886	0.0175425	0	1
AX-147212823	2	3385378	C/T	0.99115	0.00885	T	C	224	2	0	0.0173886	0.0175425	0	1
AX-147212824	2	3386787	A/G	0.99115	0.00885	A	G	224	2	0	0.0173886	0.0175425	0	1
AX-147212825	2	3387015	C/T	0.99115	0.00885	T	C	224	2	0	0.0173886	0.0175425	0	1
AX-147212828	2	3396085	C/T	0.9823	0.0177	C	T	222	4	0	0.0341672	0.0347717	0	1
AX-147212829	2	3396148	C/T	0.99115	0.00885	C	T	224	2	0	0.0173886	0.0175425	0	1
AX-147212831	2	3398494	A/G	0.99107	0.00893	A	G	222	2	2	0.0512588	0.0520009	0	1
AX-147212836	2	3478157	C/T	0.99115	0.00885	T	C	224	2	0	0.0173886	0.0175425	0	1
AX-147212837	2	3478462	A/C	0.99115	0.00885	C	A	224	2	0	0.0173886	0.0175425	0	1
AX-147212838	2	3479383	C/T	0.9823	0.0177	T	C	222	4	0	0.0341672	0.0347717	0	1
AX-147212839	2	3481014	A/C	0.99115	0.00885	A	C	224	2	0	0.0173886	0.0175425	0	1
AX-147212841	2	3492856	C/T	0.99115	0.00885	T	C	224	2	0	0.0173886	0.0175425	0	1
AX-147212843	2	3510542	C/T	0.99115	0.00885	T	C	224	2	0	0.0173886	0.0175425	0	1
AX-147212844	2	3510621	C/T	0.9823	0.0177	C	T	222	4	0	0.0341672	0.0347717	0	1
AX-147212845	2	3511469	A/G	0.99115	0.00885	G	A	224	2	0	0.0173886	0.0175425	0	1
AX-147212846	2	3511555	A/G	0.99115	0.00885	A	G	224	2	0	0.0173886	0.0175425	0	1
AX-147212849	2	3517953	G/T	0.99115	0.00885	T	G	224	2	0	0.0173886	0.0175425	0	1
AX-147212851	2	3527508	A/G	0.99115	0.00885	A	G	224	2	0	0.0173886	0.0175425	0	1
AX-147212852	2	3536323	A/G	1	0	A	NA	225	0	1	0.0173886	0.0175425	0	1
AX-147212853	2	3536503	G/T	0.99115	0.00885	G	T	224	2	0	0.0173886	0.0175425	0	1
AX-147212854	2	3563958	C/T	0.61947	0.38053	C	T	140	86	0	0.36032	0.471454	0	1
AX-147212857	2	3649359	A/G	0.81166	0.18834	A	G	181	42	3	0.300656	0.344428	0	1
AX-147212858	2	3769110	C/T	0.99115	0.00885	T	C	224	2	0	0.0173886	0.0175425	0	1
AX-147212859	2	3769897	A/G	0.7032	0.2968	G	A	154	65	7	0.400739	0.465972	0	1
AX-147212861	2	3785710	C/T	0.69912	0.30088	C	T	158	68	0	0.332209	0.420706	0	1
AX-147212862	2	3785922	A/G	0.99115	0.00885	A	G	224	2	0	0.0173886	0.0175425	0	1
AX-147212865	2	3861033	C/T	0.99115	0.00885	C	T	224	2	0	0.0173886	0.0175425	0	1
AX-147212867	2	3862180	A/C	0.97758	0.02242	C	A	218	5	3	0.0673028	0.0687603	0	1
AX-147212868	2	3862767	G/T	0.99115	0.00885	G	T	224	2	0	0.0173886	0.0175425	0	1
AX-147212870	2	3928166	A/C	0.99115	0.00885	C	A	224	2	0	0.0173886	0.0175425	0	1
AX-147212872	2	3958604	C/T	0.99107	0.00893	T	A	222	2	2	0.0341672	0.0347717	0	1
AX-147212874	2	3968785	C/T	0.99115	0.00885	C	T	224	2	0	0.0173886	0.0175425	0	1
AX-147212875	2	3982465	A/G	0.99115	0.00885	G	A	224	2	0	0.0173886	0.0175425	0	1
AX-147212876	2	3996034	C/T	0.99115	0.00885	T	C	224	2	0	0.0173886	0.0175425	0	1
AX-147212877	2	3998330	A/C	0.99115	0.00885	A	C	224	2	0	0.0173886	0.0175425	0	1
AX-147212878	2	4039530	C/T	0.99115	0.00885	C	T	224	2	0	0.0173886	0.0175425	0	1
AX-147212879	2	4044330	C/T	0.99115	0.00885	C	T	224	2	0	0.0173886	0.0175425	0	1
AX-147212880	2	4077528	C/T	0.9823	0.0177	T	C	222	4	0	0.0341672	0.0347717	0	1
AX-147212881	2	4084736	G/T	0.99115	0.00885	T	G	224	2	0	0.0173886	0.0175425	0	1
AX-147212882	2	4085219	A/G	0.99115	0.00885	A	G	224	2	0	0.0173886	0.0175425	0	1
AX-147212883	2	4085265	C/T	0.99115	0.00885	T	C	224	2	0	0.0173886	0.0175425	0	1
AX-147212884	2	4086062	A/C	0.99115	0.00885	C	A	224	2	0	0.0173886	0.0175425	0	1
AX-147212885	2	4100909	G/T	0.99115	0.00885	G	T	224	2	0	0.0173886	0.0175425	0	1
AX-147212887	2	4101332	C/T	0.99115	0.00885	T	C	224	2	0	0.0173886	0.0175425	0	1
AX-147212888	2	4102608	G/T	0.52679	0.46429	G	T	118	104	2	0.399548	0.515311	0	1
AX-147212889	2	4128853	C/T	0.99115	0.00885	C	T	224	2	0	0.0173886	0.0175425	0	1
AX-147212890	2	4129016	A/G	0.99115	0.00885	G	A	224	2	0	0.0173886	0.0175425	0	1
AX-147212891	2	4129081	G/T	0.99115	0.00885	T	G	224	2	0	0.0173886	0.0175425	0	1
AX-147212893	2	4131162	C/T	0.99115	0.00885	T	C	224	2	0	0.0173886	0.0175425	0	1
AX-147212894	2	4131223	A/G	0.99115	0.00885	G	A	224	2	0	0.0173886	0.0175425	0	1
AX-147212895	2	4223823	A/G	0.99115	0.00885	A	G	224	2	0	0.0173886	0.0175425	0	1
AX-147212899	2	4278555	A/C	0.99115	0.00885	A	C	224	2	0	0.0173886	0.0175425	0	1
AX-147212900	2	4278971	A/G	0.98667	0.01333	G	A	222	3	1	0.0346261	0.0349283	0	1
AX-147212901	2	4341063	C/T	0.97778	0.01778	T	C	220	4	1	0.0512588	0.0520009	0	1
AX-147212902	2	4341479	A/G	0.98222	0.01778	A	G	221	4	1	0.0512588	0.0520009	0	1
AX-147212904	2	4405444	A/G	0.99115	0.00885	G	A	224	2	0	0.0173886	0.0175425	0	1
AX-147212905	2	4405448	C/T	0.99115	0.00885	T	C	224	2	0	0.0173886	0.0175425	0	1
AX-147212907	2	4405670	A/G	0.9823	0.0177	A	G	222	4	0	0.0341672	0.0347717	0	1
AX-147212908	2	4426493	C/T	0.99115	0.00885	T	C	224	2	0	0.0173886	0.0175425	0	1
AX-147212909	2	4427770	A/G	0.99115	0.00885	A	G	224	2	0	0.0173886	0.0175425	0	1
AX-147212910	2	4428216	A/G	0.99115	0.00885	G	A	224	2	0	0.0173886	0.0175425	0	1
AX-147212913	2	4430310	C/T	0.99115	0.00885	T	C	224	2	0	0.0173886	0.0175425	0	1
AX-147212914	2	4431848	A/G	0.99111	0.00889	A	G	223	2	1	0.0346261	0.0349283	0	1
AX-147212915	2	4491795	A/G	0.99115	0.00885	G	A	224	2	0	0.0173886	0.0175425	0	1
AX-147212916	2	4494128	A/C	0.99115	0.00885	C	A	224	2	0	0.0173886	0.0175425	0	1
AX-147212917	2	4524756	C/T	0.9823	0.0177	C	T	222	4	0	0.0341672	0.0347717	0	1
AX-147212919	2	4528415	A/G	0.99115	0.00885	G	A	224	2	0	0.0173886	0.0175425	0	1
AX-147212920	2	4542402	C/T	0.99115	0.00885	C	T	224	2	0	0.0173886	0.0175425	0	1
AX-147212923	2	4544014	A/G	0.99115	0.00885	G	A	224	2	0	0.0173886	0.0175425	0	1
AX-147212924	2	4547210	C/T	0.99115	0.00885	T	C	224	2	0	0.0173886	0.0175425	0	1
AX-147212925	2	4568160	A/G	0.99115	0.00885	G	A	224	2	0	0.0173886	0.0175425	0	1
AX-147212926	2	4569704	A/G	0.99115	0.00885	A	G	224	2	0	0.0173886	0.0175425	0	1
AX-147212927	2	4569801	A/G	0.99115	0.00885	G	A	224	2	0	0.0173886	0.0175425	0	1
AX-147212929	2	4630329	C/T	0.99115	0.00885	T	C	224	2	0	0.0173886	0.0175425	0	1
AX-147212930	2	4630421	G/T	0.63556	0.36	T	G	143	81	1	0.368161	0.471102	0.00884956	0.98138
AX-147212933	2	4737212	C/T	0.98667	0.00889	C	T	222	2	1	0.0346261	0.0349283	0	1
AX-147212934	2	4738191	A/C	0.9823	0.0177	C	A	222	4	0	0.0341672	0.0347717	0	1
AX-147212935	2	4763553	A/G	0.99115	0.00885	G	A	224	2	0	0.0173886	0.0175425	0	1
AX-147212936	2	4766464	C/T	0.99115	0.00885	C	T	224	2	0	0.0173886	0.0175425	0	1
AX-147212937	2	4767309	A/G	0.73009	0.26991	G	A	165	61	0	0.316454	0.394119	0.00884956	0.977742
AX-147212941	2	4865008	G/T	0.9823	0.0177	G	T	222	4	0	0.0341672	0.0347717	0	1
AX-147212942	2	4865141	A/C	0.99115	0.00885	A	C	224	2	0	0.0173886	0.0175425	0	1
AX-147212943	2	4866145	A/G	0.9823	0.0177	A	G	222	4	0	0.0341672	0.0347717	0	1
AX-147212945	2	4870992	C/T	0.98214	0.00893	T	A	220	2	2	0.0512588	0.0520009	0	1
AX-147212946	2	4876819	G/T	0.99115	0.00885	G	T	224	2	0	0.0173886	0.0175425	0	1
AX-147212948	2	4880675	A/G	0.99115	0.00885	G	A	224	2	0	0.0173886	0.0175425	0	1
AX-147212949	2	4880785	A/C	0.99115	0.00885	C	A	224	2	0	0.0173886	0.0175425	0	1
AX-147212950	2	4880896	A/G	0.99115	0.00885	A	G	224	2	0	0.0173886	0.0175425	0	1
AX-147212951	2	4881366	A/G	0.99115	0.00885	A	G	224	2	0	0.0173886	0.0175425	0	1
AX-147212952	2	4883639	A/G	0.99115	0.00885	G	A	224	2	0	0.0173886	0.0175425	0	1
AX-147212953	2	4883701	A/G	0.99115	0.00885	A	G	224	2	0	0.0173886	0.0175425	0	1
AX-147212954	2	4886898	C/T	0.99115	0.00885	T	C	224	2	0	0.0173886	0.0175425	0	1
AX-147212956	2	4890557	A/G	0.99115	0.00885	G	A	224	2	0	0.0173886	0.0175425	0	1
AX-147212957	2	4890864	A/G	0.99115	0.00885	G	A	224	2	0	0.0173886	0.0175425	0	1
AX-147212958	2	4891174	C/T	0.78761	0.21239	T	C	178	48	0	0.278595	0.33456	0	1
AX-147212959	2	4891186	A/G	0.819	0.181	A	G	181	40	5	0.319754	0.360247	0	1
AX-147212960	2	4891203	A/C	0.78761	0.21239	A	C	178	48	0	0.278595	0.33456	0	1
AX-147212961	2	4891249	G/T	0.99115	0.00885	T	G	224	2	0	0.0173886	0.0175425	0	1
AX-147212962	2	4892779	C/T	0.82667	0.16889	T	C	186	38	1	0.255897	0.294307	0	1
AX-147212964	2	4898847	C/T	0.99115	0.00885	T	C	224	2	0	0.0173886	0.0175425	0	1
AX-147212966	2	4899059	A/G	0.99115	0.00885	G	A	224	2	0	0.0173886	0.0175425	0	1
AX-147212967	2	4899160	G/T	0.99115	0.00885	T	G	224	2	0	0.0173886	0.0175425	0	1
AX-147212968	2	4901550	C/T	0.99115	0.00885	T	C	224	2	0	0.0173886	0.0175425	0	1
AX-147212970	2	4959094	A/G	0.99115	0.00885	A	G	224	2	0	0.0173886	0.0175425	0	1
AX-147212973	2	5070559	C/T	0.9292	0.0708	C	T	210	16	0	0.122913	0.131569	0	1
AX-147212975	2	5122434	G/T	0.99115	0.00885	T	G	224	2	0	0.0173886	0.0175425	0	1
AX-147212977	2	5128023	A/C	0.99115	0.00885	A	C	224	2	0	0.0173886	0.0175425	0	1
AX-147212978	2	5192142	A/C	0.99115	0.00885	A	C	224	2	0	0.0173886	0.0175425	0	1
AX-147212979	2	5192187	A/G	0.64	0.36	G	A	144	81	1	0.36681	0.468635	0	1
AX-147212980	2	5237385	A/G	0.99115	0.00885	G	A	224	2	0	0.0173886	0.0175425	0	1
AX-147212982	2	5239012	A/G	0.99115	0.00885	A	G	224	2	0	0.0173886	0.0175425	0	1
AX-147212983	2	5239375	C/T	0.98214	0.00893	C	A	220	2	2	0.0512588	0.0520009	0	1
AX-147212984	2	5239515	C/T	0.99115	0.00885	T	C	224	2	0	0.0173886	0.0175425	0	1
AX-147212986	2	5245445	C/T	0.99115	0.00885	C	T	224	2	0	0.0173886	0.0175425	0	1
AX-147212987	2	5262564	A/G	0.97345	0.02655	G	A	220	6	0	0.0503519	0.0516877	0	1
AX-147212989	2	5268323	A/C	0.99115	0.00885	C	A	224	2	0	0.0173886	0.0175425	0	1
AX-147212990	2	5270226	A/G	0.99115	0.00885	G	A	224	2	0	0.0173886	0.0175425	0	1
AX-147212992	2	5419285	A/G	0.99115	0.00885	G	A	224	2	0	0.0173886	0.0175425	0	1
AX-147212993	2	5420407	C/T	0.98667	0.00889	C	T	222	2	1	0.0346261	0.0349283	0	1
AX-147212995	2	5421986	A/G	0.99115	0.00885	A	G	224	2	0	0.0173886	0.0175425	0	1
AX-147212996	2	5452425	A/C	0.99115	0.00885	A	C	224	2	0	0.0173886	0.0175425	0	1
AX-147212997	2	5454317	A/G	0.99115	0.00885	G	A	224	2	0	0.0173886	0.0175425	0	1
AX-147212999	2	5455781	C/T	0.99115	0.00885	C	T	224	2	0	0.0173886	0.0175425	0	1
AX-147213000	2	5461882	C/T	0.84071	0.15929	C	T	190	36	0	0.231968	0.267836	0	1
AX-147213001	2	5462889	C/T	0.84071	0.15929	C	T	190	36	0	0.231968	0.267836	0	1
AX-147213003	2	5470708	C/T	0.99115	0.00885	T	C	224	2	0	0.0173886	0.0175425	0	1
AX-147213005	2	5472606	C/T	0.67699	0.32301	T	C	153	73	0	0.341712	0.437348	0.0265487	0.939817
AX-147213008	2	5478477	A/G	0.66667	0.33333	G	A	142	71	13	0.461921	0.526118	0	1
AX-147213009	2	5508129	A/G	0.99115	0.00885	G	A	224	2	0	0.0173886	0.0175425	0	1
AX-147213011	2	5510371	A/G	0.99115	0.00885	A	G	224	2	0	0.0173886	0.0175425	0	1
AX-147213012	2	5511259	A/G	0.99115	0.00885	A	G	224	2	0	0.0173886	0.0175425	0	1
AX-147213014	2	5535443	A/G	0.99115	0.00885	G	A	224	2	0	0.0173886	0.0175425	0	1
AX-147213016	2	5537354	A/G	0.99115	0.00885	G	A	224	2	0	0.0173886	0.0175425	0	1
AX-147213017	2	5537506	G/T	0.99115	0.00885	T	G	224	2	0	0.0173886	0.0175425	0	1
AX-147213018	2	5537632	A/G	0.99115	0.00885	G	A	224	2	0	0.0173886	0.0175425	0	1
AX-147213019	2	5555737	C/T	0.99115	0.00885	C	T	224	2	0	0.0173886	0.0175425	0	1
AX-147213022	2	5565753	A/G	0.99115	0.00885	A	G	224	2	0	0.0173886	0.0175425	0	1
AX-147213023	2	5592856	C/T	0.99115	0.00885	T	C	224	2	0	0.0173886	0.0175425	0	1
AX-147213024	2	5593303	C/T	0.99115	0.00885	T	C	224	2	0	0.0173886	0.0175425	0	1
AX-147213025	2	5593798	A/G	0.99115	0.00885	G	A	224	2	0	0.0173886	0.0175425	0	1
AX-147213026	2	5594157	G/T	0.99115	0.00885	T	G	224	2	0	0.0173886	0.0175425	0	1
AX-147213027	2	5594431	C/T	0.99115	0.00885	T	C	224	2	0	0.0173886	0.0175425	0	1
AX-147213028	2	5595418	A/G	0.99115	0.00885	G	A	224	2	0	0.0173886	0.0175425	0	1
AX-147213029	2	5597149	C/T	0.99115	0.00885	T	C	224	2	0	0.0173886	0.0175425	0	1
AX-147213030	2	5597519	C/T	0.99115	0.00885	C	T	224	2	0	0.0173886	0.0175425	0	1
AX-147213031	2	5597748	A/G	0.99115	0.00885	G	A	224	2	0	0.0173886	0.0175425	0	1
AX-147213033	2	5598001	G/T	0.99115	0.00885	G	T	224	2	0	0.0173886	0.0175425	0	1
AX-147213035	2	5627870	G/T	0.99115	0.00885	T	G	224	2	0	0.0173886	0.0175425	0	1
AX-147213040	2	5728335	C/T	0.9823	0.0177	T	C	222	4	0	0.0341672	0.0347717	0	1
AX-147213042	2	5728813	G/T	0.99115	0.00885	T	G	224	2	0	0.0173886	0.0175425	0	1
AX-147213044	2	5730923	C/T	0.99115	0.00885	T	C	224	2	0	0.0173886	0.0175425	0	1
AX-147213050	2	5755274	C/T	0.99115	0.00885	C	T	224	2	0	0.0173886	0.0175425	0	1
AX-147213052	2	5760278	C/T	0.99115	0.00885	T	C	224	2	0	0.0173886	0.0175425	0	1
AX-147213054	2	5761305	C/T	0.99115	0.00885	C	T	224	2	0	0.0173886	0.0175425	0	1
AX-147213057	2	5782098	C/T	0.99115	0.00885	C	T	224	2	0	0.0173886	0.0175425	0	1
AX-147213059	2	5782703	A/G	0.99115	0.00885	A	G	224	2	0	0.0173886	0.0175425	0	1
AX-147213060	2	5784429	A/G	0.99115	0.00885	G	A	224	2	0	0.0173886	0.0175425	0	1
AX-147213063	2	5796436	C/T	0.99115	0.00885	C	T	224	2	0	0.0173886	0.0175425	0	1
AX-147213065	2	5796697	A/G	0.99115	0.00885	A	G	224	2	0	0.0173886	0.0175425	0	1
AX-147213066	2	5796829	A/G	0.98667	0.01333	G	A	222	3	1	0.0346261	0.0349283	0	1
AX-147213067	2	5801760	C/T	0.99115	0.00885	C	T	224	2	0	0.0173886	0.0175425	0	1
AX-147213068	2	5801869	G/T	0.99115	0.00885	T	G	224	2	0	0.0173886	0.0175425	0	1
AX-147213072	2	5802369	A/G	0.98667	0.01333	G	A	222	3	1	0.0346261	0.0349283	0	1
AX-147213074	2	5807458	C/T	0.99115	0.00885	C	T	224	2	0	0.0173886	0.0175425	0	1
AX-147213075	2	5808219	A/C	0.99115	0.00885	C	A	224	2	0	0.0173886	0.0175425	0	1
AX-147213077	2	5815176	A/G	0.99115	0.00885	G	A	224	2	0	0.0173886	0.0175425	0	1
AX-147213080	2	5828163	C/T	0.98673	0.01327	T	C	223	3	0	0.0258531	0.0261963	0.00884956	0.664671
AX-147213081	2	5829621	C/T	0.99115	0.00885	C	T	224	2	0	0.0173886	0.0175425	0	1
AX-147213082	2	5907447	C/T	0.99115	0.00885	T	C	224	2	0	0.0173886	0.0175425	0	1
AX-147213085	2	6010273	C/T	0.98214	0.00893	T	A	220	2	2	0.0512588	0.0520009	0	1
AX-147213088	2	6012848	C/T	0.99115	0.00885	T	C	224	2	0	0.0173886	0.0175425	0	1
AX-147213089	2	6013115	A/G	0.98667	0.01333	G	A	222	3	1	0.0346261	0.0349283	0	1
AX-147213091	2	6032233	C/T	0.99115	0.00885	T	C	224	2	0	0.0173886	0.0175425	0	1
AX-147213092	2	6039611	A/C	0.99115	0.00885	A	C	224	2	0	0.0173886	0.0175425	0	1
AX-147213094	2	6039916	C/T	0.99115	0.00885	C	T	224	2	0	0.0173886	0.0175425	0	1
AX-147213095	2	6041225	A/G	0.99115	0.00885	G	A	224	2	0	0.0173886	0.0175425	0	1
AX-147213097	2	6044427	C/T	0.99115	0.00885	C	T	224	2	0	0.0173886	0.0175425	0	1
AX-147213105	2	6149781	G/T	0.9823	0.0177	T	G	222	4	0	0.0341672	0.0347717	0	1
AX-147213106	2	6149818	C/T	0.95575	0.04425	C	T	216	10	0	0.081003	0.0845798	0	1
AX-147213113	2	6318445	C/T	0.51327	0.48673	C	T	116	110	0	0.374824	0.499648	0	1
AX-147213117	2	6336391	A/G	0.99115	0.00885	A	G	224	2	0	0.0173886	0.0175425	0	1
AX-147213118	2	6336897	C/T	0.99115	0.00885	T	C	224	2	0	0.0173886	0.0175425	0	1
AX-147213123	2	6370933	A/G	0.99115	0.00885	A	G	224	2	0	0.0173886	0.0175425	0	1
AX-147213125	2	6371459	A/C	0.52466	0.47534	A	C	117	106	3	0.412248	0.524865	0.0353982	0.933134
AX-147213126	2	6371470	C/T	0.51327	0.48673	T	C	116	110	0	0.374824	0.499648	0	1
AX-147213128	2	6434066	C/T	0.99115	0.00885	T	C	224	2	0	0.0173886	0.0175425	0	1
AX-147213135	2	6564588	C/T	0.66964	0.32143	C	T	150	72	2	0.367909	0.457671	0	1
AX-147213142	2	6591629	C/T	0.77876	0.22124	C	T	176	50	0	0.285215	0.344585	0	1
AX-147213143	2	6591742	A/C	0.93805	0.06195	A	C	212	14	0	0.109466	0.116219	0	1
AX-147213145	2	6592885	A/G	0.81416	0.18584	G	A	184	42	0	0.256822	0.302608	0.0353982	0.883998
AX-147213165	2	7046662	C/T	0.99115	0.00885	T	C	224	2	0	0.0173886	0.0175425	0	1
AX-147213166	2	7047215	A/G	0.99115	0.00885	A	G	224	2	0	0.0173886	0.0175425	0	1
AX-147213167	2	7047586	A/G	0.99115	0.00885	A	G	224	2	0	0.0173886	0.0175425	0	1
AX-147213168	2	7047809	C/T	0.99115	0.00885	C	T	224	2	0	0.0173886	0.0175425	0	1
AX-147213171	2	7055919	C/T	0.83186	0.16814	C	T	188	38	0	0.240613	0.27974	0	1
AX-147213173	2	7058750	G/T	0.81416	0.18584	T	G	184	42	0	0.256822	0.302608	0.0353982	0.883998
AX-147213174	2	7116399	C/T	0.9823	0.0177	C	T	222	4	0	0.0341672	0.0347717	0	1
AX-147213175	2	7116439	A/G	0.9823	0.0177	A	G	222	4	0	0.0341672	0.0347717	0	1
AX-147213189	2	7233593	A/G	0.99115	0.00885	G	A	224	2	0	0.0173886	0.0175425	0	1
AX-147213196	2	7366310	A/G	0.82743	0.17257	G	A	187	39	0	0.244798	0.285574	0.0265487	0.907819
AX-147213197	2	7419097	G/T	0.97345	0.02655	T	G	220	6	0	0.0503519	0.0516877	0	1
AX-147213198	2	7554110	C/T	0.79646	0.20354	T	C	180	46	0	0.271663	0.324223	0	1
AX-147213199	2	7554166	C/T	0.92444	0.07111	T	C	208	16	1	0.139234	0.147858	0	1
AX-147213200	2	7554169	A/G	0.92035	0.07965	G	A	208	18	0	0.135859	0.146605	0	1
AX-147213206	2	7789082	C/T	0.64732	0.34375	T	C	145	77	2	0.376064	0.471963	0.0619469	0.869832
AX-147213208	2	7840470	A/G	0.50442	0.49558	A	G	114	112	0	0.37498	0.499961	0	1
AX-147213216	2	7898858	C/T	0.84956	0.15044	C	T	192	34	0	0.222949	0.255619	0	1
AX-147213217	2	7910558	A/G	0.75576	0.24424	G	A	164	53	9	0.382083	0.429164	0	1
AX-147213229	2	8194556	A/G	0.9469	0.0531	G	A	214	12	0	0.0955003	0.100556	0	1
AX-147213241	2	8365938	G/T	0.79464	0.19643	G	T	178	44	2	0.294013	0.341452	0	1
AX-147213242	2	8368745	C/T	0.81858	0.18142	T	C	185	41	0	0.252901	0.297008	0.0265487	0.911369
AX-147213247	2	8415660	C/T	0.99115	0.00885	C	T	224	2	0	0.0173886	0.0175425	0	1
AX-147213249	2	8417517	C/T	0.51327	0.48673	T	C	116	110	0	0.374824	0.499648	0	1
AX-147213252	2	8418848	C/T	0.72566	0.27434	C	T	164	62	0	0.318889	0.398152	0	1
AX-147213256	2	8458971	A/G	0.81416	0.18584	G	A	184	42	0	0.256822	0.302608	0	1
AX-147213257	2	8459033	A/C	0.81416	0.18584	C	A	184	42	0	0.256822	0.302608	0	1
AX-147213258	2	8459056	A/G	0.83111	0.16889	A	G	187	38	1	0.255897	0.294307	0	1
AX-147213259	2	8459148	A/G	0.81416	0.18584	G	A	184	42	0	0.256822	0.302608	0	1
AX-147213260	2	8459239	A/G	0.99115	0.00885	A	G	224	2	0	0.0173886	0.0175425	0	1
AX-147213261	2	8459276	A/G	0.99115	0.00885	G	A	224	2	0	0.0173886	0.0175425	0	1
AX-147213262	2	8459505	A/G	0.51174	0.48826	A	G	109	104	13	0.507764	0.594565	0	1
AX-147213263	2	8459610	A/G	0.52252	0.47748	A	G	116	106	4	0.423945	0.533166	0	1
AX-147213265	2	8459896	A/C	0.97788	0.02212	C	A	221	5	0	0.0423328	0.0432689	0.0265487	0.3902
AX-147213267	2	8460190	A/G	0.93363	0.06637	G	A	211	15	0	0.116253	0.123933	0.00884956	0.929204
AX-147213268	2	8460453	G/T	0.9823	0.0177	T	G	222	4	0	0.0341672	0.0347717	0	1
AX-147213271	2	8461377	A/G	0.82143	0.17857	G	A	184	40	2	0.270647	0.30856	0	1
AX-147213275	2	8465431	A/G	0.66507	0.33493	A	G	139	70	17	0.516576	0.590023	0	1
AX-147213279	2	8469049	C/T	0.98667	0.00889	C	T	222	2	1	0.0346261	0.0349283	0	1
AX-147213281	2	8472798	A/G	0.97333	0.02667	A	G	219	6	1	0.0673028	0.0687603	0	1
AX-147213283	2	8481029	A/G	0.99115	0.00885	A	G	224	2	0	0.0173886	0.0175425	0	1
AX-147213285	2	8495548	A/G	0.81416	0.18584	A	G	184	42	0	0.256822	0.302608	0	1
AX-147213287	2	8500620	C/T	0.99115	0.00885	T	C	224	2	0	0.0173886	0.0175425	0	1
AX-147213289	2	8758295	C/T	0.99115	0.00885	C	T	224	2	0	0.0173886	0.0175425	0	1
AX-147213291	2	8796927	A/G	0.99115	0.00885	A	G	224	2	0	0.0173886	0.0175425	0	1
AX-147213293	2	8840828	C/T	0.99115	0.00885	T	C	224	2	0	0.0173886	0.0175425	0	1
AX-147213294	2	8842193	A/G	0.99115	0.00885	G	A	224	2	0	0.0173886	0.0175425	0	1
AX-147213297	2	8894947	C/T	0.95133	0.04867	T	C	215	11	0	0.0883191	0.0926071	0.00884956	0.905245
AX-147213300	2	9011758	A/C	0.99115	0.00885	C	A	224	2	0	0.0173886	0.0175425	0	1
AX-147213312	2	9764665	A/G	0.65044	0.34956	G	A	147	79	0	0.351343	0.454734	0.0265487	0.942119
AX-147213326	2	10045254	C/T	0.99115	0.00885	C	T	224	2	0	0.0173886	0.0175425	0	1
AX-147213342	2	10315560	A/G	0.99115	0.00885	G	A	224	2	0	0.0173886	0.0175425	0	1
AX-147213353	2	10583246	C/T	0.50885	0.49115	C	T	115	111	0	0.374922	0.499843	0.00884956	0.982451
AX-147213354	2	10680981	C/T	0.99115	0.00885	T	C	224	2	0	0.0173886	0.0175425	0	1
AX-147213369	2	10915981	G/T	0.99115	0.00885	G	T	224	2	0	0.0173886	0.0175425	0	1
AX-147213372	2	10937227	C/T	0.94248	0.05752	T	C	213	13	0	0.102548	0.108427	0.00884956	0.919075
AX-147213379	2	11072046	A/G	0.66667	0.33333	G	A	144	72	10	0.442278	0.510925	0	1
AX-147213380	2	11147022	A/G	0.95575	0.04425	A	G	216	10	0	0.081003	0.0845798	0	1
AX-147213383	2	11462364	C/T	0.9823	0.0177	C	T	222	4	0	0.0341672	0.0347717	0	1
AX-147213389	2	11790196	C/T	0.77358	0.16038	T	C	164	34	14	0.394732	0.43543	0	1
AX-147213397	2	12203389	A/C	0.99115	0.00885	C	A	224	2	0	0.0173886	0.0175425	0	1
AX-147213404	2	12482417	G/T	0.63717	0.36283	T	G	144	82	0	0.355477	0.46237	0	1
AX-147213406	2	12568324	A/G	0.66667	0.33333	G	A	150	75	1	0.357644	0.452189	0	1
AX-147213409	2	12578036	A/G	0.99115	0.00885	G	A	224	2	0	0.0173886	0.0175425	0	1
AX-147213413	2	12875918	A/G	0.71239	0.28761	A	G	161	65	0	0.325821	0.409782	0.00884956	0.978593
AX-147213418	2	12945169	C/T	0.55752	0.44248	C	T	126	100	0	0.371669	0.493382	0	1
AX-147213425	2	13138378	A/G	0.69912	0.30088	G	A	158	68	0	0.332209	0.420706	0	1
AX-147213432	2	13514873	G/T	0.79111	0.20444	G	T	178	46	1	0.28666	0.338163	0	1
AX-147213433	2	13515471	C/T	0.79646	0.20354	C	T	180	46	0	0.271663	0.324223	0	1
AX-147213439	2	13643951	A/C	0.98667	0.01333	C	A	222	3	1	0.0346261	0.0349283	0	1
AX-147213440	2	13644080	A/G	0.99115	0.00885	A	G	224	2	0	0.0173886	0.0175425	0	1
AX-147213441	2	13644273	A/G	0.98673	0.01327	A	G	223	3	0	0.0258531	0.0261963	0.00884956	0.664671
AX-147213442	2	13644317	C/T	0.75446	0.23661	T	C	169	53	2	0.323613	0.385504	0.0265487	0.931721
AX-147213444	2	13645024	G/T	0.99115	0.00885	T	G	224	2	0	0.0173886	0.0175425	0	1
AX-147213457	2	14194998	A/G	0.99115	0.00885	A	G	224	2	0	0.0173886	0.0175425	0	1
AX-147213466	2	14907322	A/G	0.75676	0.24324	A	G	168	54	4	0.353478	0.415068	0	1
AX-147213467	2	14907624	A/G	0.74667	0.25333	G	A	168	57	1	0.317982	0.385935	0	1
AX-147213473	2	14941431	A/C	0.57522	0.42478	A	C	130	96	0	0.369278	0.488684	0	1
AX-147213477	2	15218749	A/G	0.55556	0.44444	A	G	125	100	1	0.385136	0.503093	0	1
AX-147213486	2	16015726	A/C	0.79464	0.20536	A	C	178	46	2	0.301133	0.351789	0	1
AX-147213487	2	16015838	C/T	0.72321	0.26786	T	C	162	60	2	0.342583	0.415381	0	1
AX-147213488	2	16016691	A/G	0.89381	0.10619	A	G	202	24	0	0.171816	0.189835	0	1
AX-147213489	2	16287488	A/C	0.86283	0.13717	C	A	195	31	0	0.208691	0.236706	0.0265487	0.888779
AX-147213498	2	16506602	C/T	0.99115	0.00885	C	T	224	2	0	0.0173886	0.0175425	0	1
AX-147213516	2	16923112	C/T	0.81778	0.17778	T	C	184	40	1	0.264103	0.30574	0	1
AX-147213523	2	17306556	C/T	0.99115	0.00885	C	T	224	2	0	0.0173886	0.0175425	0	1
AX-147213559	2	20855308	C/T	0.65929	0.34071	T	C	149	77	0	0.348338	0.449252	0.00884956	0.980474
AX-147213568	2	22580953	A/G	0.99115	0.00885	A	G	224	2	0	0.0173886	0.0175425	0	1
AX-147213571	2	22602180	A/G	0.98667	0.01333	G	A	222	3	1	0.0346261	0.0349283	0	1
AX-147213572	2	22605404	C/T	0.73894	0.26106	C	T	167	59	0	0.31139	0.385817	0.00884956	0.977263
AX-147213578	2	22889359	A/C	0.57333	0.42667	A	C	129	96	1	0.382869	0.498708	0	1
AX-147213580	2	23457171	A/G	0.78281	0.21719	A	G	173	48	5	0.34815	0.400345	0	1
AX-147213587	2	24480330	A/G	0.99115	0.00885	A	G	224	2	0	0.0173886	0.0175425	0	1
AX-147213592	2	24484316	A/C	0.99115	0.00885	A	C	224	2	0	0.0173886	0.0175425	0	1
AX-147213596	2	24494229	A/C	0.99115	0.00885	A	C	224	2	0	0.0173886	0.0175425	0	1
AX-147213597	2	24494754	C/T	0.9823	0.0177	T	C	222	4	0	0.0341672	0.0347717	0	1
AX-147213605	2	26043794	C/T	0.9823	0.0177	T	C	222	4	0	0.0341672	0.0347717	0	1
AX-147213610	2	27282411	C/T	0.99115	0.00885	T	C	224	2	0	0.0173886	0.0175425	0	1
AX-147213614	2	28156453	C/T	0.99115	0.00885	T	C	224	2	0	0.0173886	0.0175425	0	1
AX-147213620	2	28331530	G/T	0.99115	0.00885	G	T	224	2	0	0.0173886	0.0175425	0	1
AX-147213621	2	28332691	C/T	0.99115	0.00885	T	C	224	2	0	0.0173886	0.0175425	0	1
AX-147213622	2	28367472	A/G	0.99115	0.00885	A	G	224	2	0	0.0173886	0.0175425	0	1
AX-147213624	2	28369192	A/G	0.99115	0.00885	G	A	224	2	0	0.0173886	0.0175425	0	1
AX-147213627	2	28371298	A/C	0.98673	0.01327	C	A	223	3	0	0.0258531	0.0261963	0.00884956	0.664671
AX-147213629	2	28571967	G/T	0.9823	0.0177	T	G	222	4	0	0.0341672	0.0347717	0	1
AX-147213630	2	28574603	A/G	0.54867	0.45133	A	G	124	102	0	0.37262	0.495262	0.0176991	0.964574
AX-147213643	2	30105980	G/T	0.61504	0.38496	T	G	139	87	0	0.361414	0.47353	0.0442478	0.907346
AX-147213647	2	30168875	A/G	0.71681	0.28319	G	A	162	64	0	0.323572	0.405983	0	1
AX-147213652	2	30987840	A/G	0.99115	0.00885	A	G	224	2	0	0.0173886	0.0175425	0	1
AX-147213654	2	31090902	A/C	0.58036	0.41964	C	A	130	94	2	0.39312	0.503093	0.0353982	0.93024
AX-147213659	2	31929896	C/T	0.99115	0.00885	T	C	224	2	0	0.0173886	0.0175425	0	1
AX-147213660	2	31930135	G/T	0.75221	0.24779	T	G	170	56	0	0.303296	0.372778	0.0353982	0.905843
AX-147213661	2	32289583	A/G	0.72566	0.27434	A	G	164	62	0	0.318889	0.398152	0	1
AX-147213664	2	32521408	A/G	0.9823	0.0177	A	G	222	4	0	0.0341672	0.0347717	0	1
AX-147213671	2	36422853	C/T	0.64159	0.35841	T	C	145	81	0	0.354148	0.459903	0.0265487	0.94277
AX-147213675	2	36877739	A/G	0.99115	0.00885	A	G	224	2	0	0.0173886	0.0175425	0	1
AX-147213680	2	38335391	C/T	0.99115	0.00885	T	C	224	2	0	0.0173886	0.0175425	0	1
AX-147213681	2	38335433	A/G	0.99115	0.00885	G	A	224	2	0	0.0173886	0.0175425	0	1
AX-147213712	2	40761413	A/G	0.60889	0.39111	G	A	137	88	1	0.375266	0.484259	0.0442478	0.9094
AX-147213713	2	41558492	A/G	0.83111	0.16889	G	A	187	38	1	0.251659	0.288472	0.0265487	0.908745
AX-147213717	2	41814899	A/G	0.91964	0.08036	G	A	206	18	2	0.154982	0.163834	0	1
AX-147213718	2	41819079	A/G	0.85778	0.14222	G	A	193	32	1	0.22426	0.251821	0.0265487	0.895457
AX-147213722	2	42032800	A/G	0.5531	0.4469	A	G	125	101	0	0.372165	0.494361	0.00884956	0.982256
AX-147213725	2	42381817	C/T	0.54867	0.45133	C	T	124	102	0	0.37262	0.495262	0	1
AX-147213742	2	44244563	A/G	0.9823	0.0177	A	G	222	4	0	0.0341672	0.0347717	0	1
AX-147213744	2	45214066	A/G	0.5531	0.4469	A	G	125	101	0	0.372165	0.494361	0.00884956	0.982256
AX-147213745	2	45333802	A/G	0.99115	0.00885	A	G	224	2	0	0.0173886	0.0175425	0	1
AX-147213759	2	48350245	A/G	0.54867	0.45133	G	A	124	102	0	0.37262	0.495262	0	1
AX-147213760	2	48352919	C/T	0.50926	0.44444	C	T	110	96	10	0.482801	0.57483	0	1
AX-147213771	2	49457367	G/T	0.87611	0.12389	G	T	198	28	0	0.193525	0.217088	0	1
AX-147213772	2	49756701	A/G	0.53982	0.46018	A	G	122	104	0	0.373409	0.496828	0	1
AX-147213773	2	50116679	C/T	0.80909	0.16364	T	C	178	36	6	0.316355	0.351476	0	1
AX-147213785	2	51770347	A/G	0.83556	0.16444	G	A	188	37	1	0.24733	0.282559	0	1
AX-147213786	2	51782018	A/G	0.97345	0.02655	A	G	220	6	0	0.0503519	0.0516877	0	1
AX-147213787	2	52026360	A/G	0.97345	0.02655	G	A	220	6	0	0.0503519	0.0516877	0	1
AX-147213788	2	52114528	C/T	0.5531	0.4469	C	T	125	101	0	0.372165	0.494361	0.00884956	0.982256
AX-147213795	2	52838450	C/T	0.99115	0.00885	C	T	224	2	0	0.0173886	0.0175425	0	1
AX-147213797	2	52841377	C/T	0.64602	0.35398	T	C	146	80	0	0.35277	0.457358	0	1
AX-147213802	2	54067049	A/G	0.74779	0.25221	A	G	169	57	0	0.306062	0.377203	0.0265487	0.930218
AX-147213803	2	54067360	A/G	0.71296	0.28704	G	A	154	62	10	0.417635	0.4749	0	1
AX-147213808	2	54438707	A/C	0.61062	0.38938	C	A	138	88	0	0.362464	0.475527	0.0353982	0.926194
AX-147213826	2	56321679	A/C	0.73778	0.26222	C	A	166	59	1	0.323387	0.394549	0	1
AX-147213827	2	56960652	A/C	0.83628	0.16372	C	A	189	37	0	0.236337	0.273827	0.0265487	0.903863
AX-147213828	2	56977069	C/T	0.73303	0.24434	C	T	162	54	5	0.366223	0.427128	0	1
AX-147213838	2	57649003	A/G	0.9823	0.0177	G	A	222	4	0	0.0341672	0.0347717	0	1
AX-147213842	2	57801710	A/G	0.99115	0.00885	A	G	224	2	0	0.0173886	0.0175425	0	1
AX-147213843	2	57988995	C/T	0.99115	0.00885	C	T	224	2	0	0.0173886	0.0175425	0	1
AX-147213846	2	58617440	A/G	0.99115	0.00885	G	A	224	2	0	0.0173886	0.0175425	0	1
AX-147213847	2	59192609	A/G	0.99115	0.00885	A	G	224	2	0	0.0173886	0.0175425	0	1
AX-147213849	2	59200122	A/G	0.90991	0.09009	G	A	202	20	4	0.184824	0.194847	0	1
AX-147213855	2	59476543	A/G	0.54867	0.45133	A	G	124	102	0	0.37262	0.495262	0	1
AX-147213857	2	59509615	A/G	0.99115	0.00885	A	G	224	2	0	0.0173886	0.0175425	0	1
AX-147213859	2	60180463	C/T	0.58667	0.40889	T	C	132	92	1	0.379927	0.493069	0	1
AX-147213861	2	60292965	A/C	0.98667	0.01333	C	A	222	3	1	0.0346261	0.0349283	0	1
AX-147213862	2	60294006	G/T	0.99115	0.00885	G	T	224	2	0	0.0173886	0.0175425	0	1
AX-147213865	2	60384899	G/T	0.99115	0.00885	T	G	224	2	0	0.0173886	0.0175425	0	1
AX-147213866	2	60388812	A/G	0.99115	0.00885	G	A	224	2	0	0.0173886	0.0175425	0	1
AX-147213869	2	60403413	A/G	0.99111	0.00889	A	G	223	2	1	0.0346261	0.0349283	0	1
AX-147213871	2	60558934	C/T	0.99115	0.00885	C	T	224	2	0	0.0173886	0.0175425	0	1
AX-147213874	2	60562458	G/T	0.5	0.5	G	T	113	113	0	0.375	0.5	0.00884956	0.982456
AX-147213875	2	60562635	C/T	0.99115	0.00885	T	C	224	2	0	0.0173886	0.0175425	0	1
AX-147213876	2	60564335	A/G	0.66814	0.33186	G	A	151	75	0	0.34513	0.443457	0.0442478	0.90106
AX-147213877	2	60721969	G/T	0.94222	0.05333	G	T	212	12	1	0.112059	0.117159	0	1
AX-147213878	2	60753888	A/G	0.99115	0.00885	G	A	224	2	0	0.0173886	0.0175425	0	1
AX-147213881	2	60792967	C/T	0.99115	0.00885	C	T	224	2	0	0.0173886	0.0175425	0	1
AX-147213883	2	60928346	A/G	0.71111	0.28889	G	A	160	65	1	0.338034	0.418514	0	1
AX-147213885	2	60929632	A/C	0.9823	0.0177	C	A	222	4	0	0.0341672	0.0347717	0.0176991	0.494357
AX-147213886	2	61078846	A/G	0.99115	0.00885	A	G	224	2	0	0.0173886	0.0175425	0	1
AX-147213887	2	61079103	A/G	0.99115	0.00885	A	G	224	2	0	0.0173886	0.0175425	0	1
AX-147213890	2	61168257	C/T	0.99115	0.00885	T	C	224	2	0	0.0173886	0.0175425	0	1
AX-147213891	2	61169057	C/T	0.99115	0.00885	C	T	224	2	0	0.0173886	0.0175425	0	1
AX-147213894	2	61325647	A/G	0.98667	0.01333	G	A	222	3	1	0.0346261	0.0349283	0	1
AX-147213895	2	61325953	C/T	0.75221	0.24779	T	C	170	56	0	0.303296	0.372778	0	1
AX-147213896	2	61366991	C/T	0.98667	0.00889	C	T	222	2	1	0.0346261	0.0349283	0	1
AX-147213897	2	61367564	C/T	0.9823	0.0177	T	C	222	4	0	0.0341672	0.0347717	0	1
AX-147213898	2	61624488	C/T	0.50442	0.49558	C	T	114	112	0	0.37498	0.499961	0	1
AX-147213902	2	61826118	C/T	0.66986	0.2488	T	C	140	52	17	0.480287	0.540684	0	1
AX-147213904	2	61828615	A/G	0.9823	0.0177	A	G	222	4	0	0.0341672	0.0347717	0	1
AX-147213906	2	61829502	C/T	0.68889	0.30667	T	C	155	69	1	0.34855	0.43633	0.0442478	0.899443
AX-147213907	2	62103293	A/G	0.82301	0.17699	A	G	186	40	0	0.248894	0.291331	0.0176991	0.939769
AX-147213909	2	62208054	A/C	0.9292	0.0708	C	A	210	16	0	0.122913	0.131569	0	1
AX-147213913	2	62215779	A/G	0.99115	0.00885	A	G	224	2	0	0.0173886	0.0175425	0	1
AX-147213915	2	62447099	A/G	0.9469	0.0531	G	A	214	12	0	0.0955003	0.100556	0	1
AX-147213917	2	62643918	C/T	0.99115	0.00885	C	T	224	2	0	0.0173886	0.0175425	0	1
AX-147213925	2	63138081	A/C	0.9646	0.0354	C	A	218	8	0	0.0659586	0.0682904	0	1
AX-147213926	2	63138460	A/C	0.97778	0.02222	C	A	220	5	1	0.0512588	0.0520009	0	1
AX-147213934	2	63793170	A/G	0.87611	0.12389	G	A	198	28	0	0.193525	0.217088	0	1
AX-147213944	2	64265458	A/G	0.61062	0.38938	G	A	138	88	0	0.362464	0.475527	0	1
AX-147213945	2	64277035	A/G	0.86222	0.13778	G	A	194	31	1	0.219352	0.245438	0.0353982	0.85696
AX-147213946	2	64277105	C/T	0.99115	0.00885	C	T	224	2	0	0.0173886	0.0175425	0	1
AX-147213962	2	64461447	C/T	0.99115	0.00885	C	T	224	2	0	0.0173886	0.0175425	0	1
AX-147213986	2	67017415	C/T	0.97345	0.02655	T	C	220	6	0	0.0503519	0.0516877	0	1
AX-147213987	2	67065756	C/T	0.9646	0.0354	T	C	218	8	0	0.0659586	0.0682904	0	1
AX-147213995	2	67418390	G/T	0.6484	0.31963	G	T	142	70	7	0.425929	0.505443	0	1
AX-147213996	2	67418417	C/T	0.50228	0.46575	C	T	110	102	7	0.455671	0.555564	0	1
AX-147213998	2	67418614	C/T	0.54867	0.45133	C	T	124	102	0	0.37262	0.495262	0	1
AX-147214000	2	67418862	A/C	0.69863	0.30137	A	C	153	66	7	0.418496	0.493539	0	1
AX-147214001	2	67418874	A/G	0.59524	0.40476	A	G	125	85	16	0.525073	0.605881	0.469027	0.230091
AX-147214002	2	67419236	C/T	0.56221	0.39631	T	C	122	86	9	0.467515	0.557444	0	1
AX-147214003	2	67420486	A/G	0.61333	0.38667	G	A	138	87	1	0.374199	0.482262	0	1
AX-147214004	2	67420580	A/G	0.66518	0.33482	A	G	149	75	2	0.372961	0.466481	0.539823	-0.152886
AX-147214014	2	67836268	A/G	1	0	A	NA	225	0	1	0.0173886	0.0175425	0	1
AX-147214018	2	68124519	A/C	0.59111	0.40889	C	A	133	92	1	0.379083	0.491464	0.0442478	0.910729
AX-147214022	2	68560365	A/G	0.77876	0.22124	A	G	176	50	0	0.285215	0.344585	0	1
AX-147214023	2	68560366	A/C	0.79646	0.20354	A	C	180	46	0	0.271663	0.324223	0	1
AX-147214030	2	68618755	A/G	0.99115	0.00885	G	A	224	2	0	0.0173886	0.0175425	0	1
AX-147214051	2	69174293	A/C	0.9148	0.0852	C	A	204	19	3	0.170174	0.179497	0	1
AX-147214052	2	69174693	A/G	0.87611	0.12389	A	G	198	28	0	0.193525	0.217088	0	1
AX-147214066	2	70518934	G/T	0.99115	0.00885	T	G	224	2	0	0.0173886	0.0175425	0	1
AX-147214071	2	70705646	A/G	0.9292	0.0708	A	G	210	16	0	0.122913	0.131569	0	1
AX-147214081	2	71086442	A/G	0.99115	0.00885	G	A	224	2	0	0.0173886	0.0175425	0	1
AX-147214085	2	71087873	C/T	0.86283	0.13717	T	C	195	31	0	0.208691	0.236706	0.0265487	0.888779
AX-147214086	2	71088076	C/T	0.54222	0.45333	C	T	122	102	1	0.386021	0.504816	0.0176991	0.965244
AX-147214097	2	71194746	A/G	0.86283	0.13717	G	A	195	31	0	0.208691	0.236706	0.0265487	0.888779
AX-147214099	2	71198537	A/G	0.94595	0.05405	G	A	210	12	4	0.129744	0.134075	0.0176991	0.869082
AX-147214100	2	71269971	C/T	0.56637	0.43363	T	C	128	98	0	0.370556	0.49119	0.0176991	0.96428
AX-147214109	2	71751382	A/C	0.52915	0.47085	C	A	118	105	3	0.411253	0.522985	0	1
AX-147214121	2	72677741	A/G	0.9292	0.0708	A	G	210	16	0	0.122913	0.131569	0	1
AX-147214133	2	73779428	G/T	0.63717	0.36283	T	G	144	82	0	0.355477	0.46237	0.0176991	0.962053
AX-147214137	2	73879526	C/T	0.99115	0.00885	C	T	224	2	0	0.0173886	0.0175425	0	1
AX-147214138	2	73906073	C/T	0.88938	0.11062	T	C	201	25	0	0.177407	0.196766	0.0265487	0.866189
AX-147214145	2	74193638	C/T	0.97778	0.01778	T	C	220	4	1	0.0512588	0.0520009	0	1
AX-147214146	2	74193682	A/G	0.83186	0.16814	G	A	188	38	0	0.240613	0.27974	0	1
AX-147214159	2	74775527	A/C	0.96	0.04	C	A	216	9	1	0.0827739	0.0852064	0	1
AX-147214161	2	74833506	C/T	0.66372	0.33628	T	C	150	76	0	0.34676	0.446394	0.0176991	0.960695
AX-147214170	2	75200266	A/G	0.58407	0.41593	A	G	132	94	0	0.367832	0.485864	0.0176991	0.963888
AX-147214172	2	75530570	A/G	0.84071	0.15929	G	A	190	36	0	0.231968	0.267836	0	1
AX-147214182	2	75670032	C/T	0.79646	0.20354	T	C	180	46	0	0.271663	0.324223	0	1
AX-147214184	2	75731951	A/C	0.99115	0.00885	A	C	224	2	0	0.0173886	0.0175425	0	1
AX-147214190	2	75971964	C/T	0.99115	0.00885	T	C	224	2	0	0.0173886	0.0175425	0	1
AX-147214191	2	76040912	A/G	0.50442	0.49558	A	G	114	112	0	0.37498	0.499961	0.0176991	0.964907
AX-147214194	2	76153149	A/G	0.70796	0.29204	G	A	160	66	0	0.32801	0.413501	0.0353982	0.915119
AX-147214202	2	76430803	C/T	0.70796	0.29204	T	C	160	66	0	0.32801	0.413501	0.0353982	0.915119
AX-147214205	2	76550367	C/T	0.50442	0.49558	T	C	114	112	0	0.37498	0.499961	0.0176991	0.964907
AX-147214207	2	76734613	A/C	0.9469	0.0531	A	C	214	12	0	0.0955003	0.100556	0	1
AX-147214208	2	76736888	A/G	0.50442	0.49558	G	A	114	112	0	0.37498	0.499961	0.0176991	0.964907
AX-147214211	2	76859389	A/G	0.79372	0.20628	A	G	177	46	3	0.315094	0.365103	0	1
AX-147214215	2	77260489	A/G	0.97321	0.02679	A	G	218	6	2	0.0836592	0.0855196	0	1
AX-147214222	2	77374038	A/G	0.88288	0.11712	A	G	196	26	4	0.242817	0.263764	0	1
AX-147214228	2	77859514	C/T	0.66372	0.33628	T	C	150	76	0	0.34676	0.446394	0.0176991	0.960695
AX-147214232	2	77942461	C/T	0.99115	0.00885	C	T	224	2	0	0.0173886	0.0175425	0	1
AX-147214238	2	78309578	C/T	0.99115	0.00885	C	T	224	2	0	0.0173886	0.0175425	0	1
AX-147214241	2	78334557	C/T	0.9646	0.0354	C	T	218	8	0	0.0659586	0.0682904	0	1
AX-147214243	2	78356514	A/G	0.8	0.2	G	A	172	43	11	0.356678	0.39126	0	1
AX-147214245	2	78473687	A/C	0.9823	0.0177	A	C	222	4	0	0.0341672	0.0347717	0	1
AX-147214260	2	78817179	A/G	0.64602	0.35398	G	A	146	80	0	0.35277	0.457358	0	1
AX-147214267	2	78898990	A/G	0.97778	0.02222	G	A	220	5	1	0.0512588	0.0520009	0	1
AX-147214272	2	79016329	G/T	0.67265	0.3139	T	G	150	70	3	0.37756	0.46284	0	1
AX-147214280	2	79097682	A/G	0.80531	0.19469	A	G	182	44	0	0.264408	0.313572	0	1
AX-147214284	2	79173121	C/T	0.9823	0.0177	T	C	222	4	0	0.0341672	0.0347717	0	1
AX-147214285	2	79176741	C/T	0.81982	0.16216	T	C	182	36	4	0.290249	0.324849	0	1
AX-147214286	2	79176747	C/T	0.76364	0.20909	C	T	168	46	6	0.354029	0.403164	0	1
AX-147214289	2	79177139	A/G	0.79204	0.20796	G	A	179	47	0	0.275168	0.329431	0.00884956	0.973371
AX-147214290	2	79177172	A/G	0.77778	0.22222	A	G	175	50	1	0.300083	0.358211	0.0353982	0.902012
AX-147214292	2	79177751	A/G	0.80444	0.19556	A	G	181	44	1	0.279474	0.327669	0	1
AX-147214294	2	79178553	A/C	0.79464	0.20536	A	C	178	46	2	0.301133	0.351789	0	1
AX-147214296	2	79179620	A/C	0.8018	0.1982	A	C	178	44	4	0.321562	0.368079	0	1
AX-147214298	2	79180102	C/T	0.51556	0.48	T	C	116	108	1	0.387702	0.508106	0	1
AX-147214299	2	79180492	A/G	0.79464	0.20536	G	A	178	46	2	0.294013	0.341452	0	1
AX-147214300	2	79180686	C/T	0.78924	0.19731	T	C	176	44	3	0.308038	0.354922	0	1
AX-147214301	2	79180884	C/T	0.77876	0.22124	T	C	176	50	0	0.285215	0.344585	0.0353982	0.898136
AX-147214302	2	79180939	G/T	0.77876	0.22124	G	T	176	50	0	0.285215	0.344585	0.0353982	0.898136
AX-147214303	2	79180943	A/C	0.79646	0.20354	C	A	180	46	0	0.271663	0.324223	0	1
AX-147214305	2	79187808	A/G	0.80269	0.19731	A	G	179	44	3	0.308038	0.354922	0	1
AX-147214306	2	79193609	C/T	0.88479	0.07373	C	T	192	16	9	0.250441	0.266896	0	1
AX-147214307	2	79194220	A/C	0.52679	0.47321	A	C	118	106	2	0.400037	0.51625	0	1
AX-147214309	2	79194268	C/T	0.53097	0.46903	C	T	120	106	0	0.374039	0.498081	0	1
AX-147214313	2	79217533	C/T	0.81416	0.18584	T	C	184	42	0	0.256822	0.302608	0	1
AX-147214351	2	79574824	C/T	0.99115	0.00885	C	T	224	2	0	0.0173886	0.0175425	0	1
AX-147214387	2	79968220	C/T	0.99556	0.00444	C	A	224	1	1	0.0173886	0.0175425	0	1
AX-147214399	2	80323577	C/T	0.96903	0.03097	C	T	219	7	0	0.0582265	0.0600282	0.0265487	0.560784
AX-147214400	2	80324480	A/G	0.99115	0.00885	A	G	224	2	0	0.0173886	0.0175425	0	1
AX-147214412	2	80391430	C/T	0.97345	0.02655	T	C	220	6	0	0.0503519	0.0516877	0	1
AX-147214421	2	80416393	C/T	0.77876	0.22124	C	T	176	50	0	0.285215	0.344585	0.0530973	0.847169
AX-147214422	2	80416409	C/T	0.77876	0.22124	T	C	176	50	0	0.285215	0.344585	0.0530973	0.847169
AX-147214428	2	80611298	A/G	0.50442	0.49558	G	A	114	112	0	0.37498	0.499961	0	1
AX-147214432	2	80636869	C/T	0.9823	0.0177	C	T	222	4	0	0.0341672	0.0347717	0	1
AX-147214439	2	80696399	C/T	0.9823	0.0177	T	C	222	4	0	0.0341672	0.0347717	0	1
AX-147214440	2	80696431	C/T	0.82222	0.17333	T	C	185	39	1	0.260044	0.300063	0.0265487	0.912272
AX-147214441	2	80696767	C/T	0.9823	0.0177	T	C	222	4	0	0.0341672	0.0347717	0	1
AX-147214448	2	80708401	A/G	0.9823	0.0177	A	G	222	4	0	0.0341672	0.0347717	0	1
AX-147214449	2	80718870	G/T	0.55752	0.44248	T	G	126	100	0	0.371669	0.493382	0.0176991	0.964439
AX-147214455	2	80795363	A/G	0.6347	0.3653	A	G	139	80	7	0.440649	0.52972	0	1
AX-147214459	2	80998845	C/T	0.51556	0.48	T	C	116	108	1	0.387702	0.508106	0	1
AX-147214482	2	81223258	C/T	0.64602	0.35398	T	C	146	80	0	0.35277	0.457358	0.0176991	0.961637
AX-147214488	2	81253546	G/T	0.99115	0.00885	T	G	224	2	0	0.0173886	0.0175425	0	1
AX-147214503	2	81316306	C/T	0.98667	0.00889	T	C	222	2	1	0.0346261	0.0349283	0	1
AX-147214518	2	81581622	C/T	0.77434	0.22566	C	T	175	51	0	0.288411	0.349479	0.0619469	0.824176
AX-147214535	2	81742852	C/T	0.65625	0.33482	T	C	147	75	2	0.372961	0.466481	0.0619469	0.868302
AX-147214537	2	81756768	C/T	0.97345	0.02655	T	C	220	6	0	0.0503519	0.0516877	0	1
AX-147214541	2	81759020	A/G	0.97778	0.02222	G	A	220	5	1	0.0512588	0.0520009	0	1
AX-147214542	2	81759063	A/G	0.71556	0.28444	A	G	161	64	1	0.338034	0.418514	0	1
AX-147214547	2	81783121	C/T	0.92857	0.0625	C	T	208	14	2	0.141764	0.148798	0	1
AX-147214548	2	81783405	C/T	0.72566	0.27434	T	C	164	62	0	0.318889	0.398152	0	1
AX-147214571	2	82312171	A/G	0.87892	0.12108	G	A	196	27	3	0.217844	0.235884	0	1
AX-147214581	2	82355092	C/T	0.99115	0.00885	T	C	224	2	0	0.0173886	0.0175425	0.0176991	-0.0044843
AX-147214587	2	82547467	C/T	0.99115	0.00885	T	C	224	2	0	0.0173886	0.0175425	0	1
AX-147214588	2	82570093	C/T	0.99115	0.00885	C	T	224	2	0	0.0173886	0.0175425	0	1
AX-147214591	2	82582447	A/G	0.65929	0.34071	A	G	149	77	0	0.348338	0.449252	0.0442478	0.902337
AX-147214593	2	82582556	C/T	0.69027	0.30973	C	T	156	70	0	0.336178	0.427598	0	1
AX-147214594	2	82582613	C/T	0.68142	0.31858	C	T	154	72	0	0.339922	0.434177	0	1
AX-147214609	2	82990736	A/G	0.99115	0.00885	G	A	224	2	0	0.0173886	0.0175425	0	1
AX-147214628	2	83089349	A/C	0.74336	0.25664	C	A	168	58	0	0.308759	0.381549	0.0353982	0.908008
AX-147214642	2	83210225	A/G	0.97345	0.02655	G	A	220	6	0	0.0503519	0.0516877	0	1
AX-147214644	2	83219571	A/G	0.99115	0.00885	G	A	224	2	0	0.0173886	0.0175425	0	1
AX-147214649	2	83323971	A/G	0.99115	0.00885	A	G	224	2	0	0.0173886	0.0175425	0	1
AX-147214678	2	83793995	G/T	0.80973	0.19027	T	G	183	43	0	0.260657	0.308129	0.0265487	0.914569
AX-147214709	2	84193456	C/T	0.99115	0.00885	T	C	224	2	0	0.0173886	0.0175425	0	1
AX-147214727	2	84336404	C/T	0.87611	0.12389	T	C	198	28	0	0.193525	0.217088	0.0353982	0.838267
AX-147214738	2	84440710	G/T	0.71154	0.20192	G	T	148	42	18	0.4581	0.511238	0	1
AX-147214739	2	84441525	C/T	0.84071	0.15929	T	C	190	36	0	0.231968	0.267836	0	1
AX-147214749	2	84589354	A/G	0.90265	0.09735	G	A	204	22	0	0.160296	0.175738	0	1
AX-147214754	2	84637409	C/T	0.86726	0.13274	T	C	196	30	0	0.203739	0.230245	0	1
AX-147214755	2	84638305	G/T	0.85586	0.12613	G	T	190	28	4	0.2531	0.276607	0	1
AX-147214762	2	84827426	C/T	0.99115	0.00885	T	C	224	2	0	0.0173886	0.0175425	0	1
AX-147214782	2	84920742	A/G	0.99115	0.00885	G	A	224	2	0	0.0173886	0.0175425	0	1
AX-147214791	2	85104169	A/C	0.9115	0.0885	C	A	206	20	0	0.148315	0.161328	0	1
AX-147214792	2	85104315	C/T	0.99115	0.00885	C	T	224	2	0	0.0173886	0.0175425	0	1
AX-147214812	2	85344892	A/G	0.97309	0.02691	A	G	217	6	3	0.0994368	0.101966	0	1
AX-147214836	2	85839153	A/C	0.99115	0.00885	A	C	224	2	0	0.0173886	0.0175425	0	1
AX-147214849	2	85968856	G/T	0.74222	0.25333	T	G	167	57	1	0.320719	0.390281	0.0265487	0.932557
AX-147214852	2	86095239	A/G	0.99115	0.00885	A	G	224	2	0	0.0173886	0.0175425	0	1
AX-147214857	2	86249251	A/G	0.83628	0.16372	A	G	189	37	0	0.236337	0.273827	0.0265487	0.903863
AX-147214866	2	86398621	C/T	0.72889	0.26667	T	C	164	60	1	0.328526	0.402851	0.0530973	0.869286
AX-147214868	2	86425053	A/G	0.87963	0.12037	G	A	190	26	10	0.262133	0.280367	0	1
AX-147214878	2	86655218	C/T	0.97778	0.01778	C	T	220	4	1	0.0512588	0.0520009	0	1
AX-147214879	2	86664029	C/T	0.97345	0.02655	T	C	220	6	0	0.0503519	0.0516877	0	1
AX-147214880	2	86664151	A/G	0.97345	0.02655	A	G	220	6	0	0.0503519	0.0516877	0	1
AX-147214881	2	86664209	G/T	0.96903	0.03097	G	T	219	7	0	0.0582265	0.0600282	0.00884956	0.853786
AX-147214882	2	86664528	C/T	0.96889	0.02667	C	T	218	6	1	0.0673028	0.0687603	0	1
AX-147214883	2	86664898	C/T	0.70354	0.29646	C	T	159	67	0	0.330139	0.417143	0.221239	0.47309
AX-147214888	2	86748319	A/G	0.83186	0.16814	A	G	188	38	0	0.240613	0.27974	0	1
AX-147214889	2	86767061	C/T	0.81858	0.18142	T	C	185	41	0	0.252901	0.297008	0.0265487	0.911369
AX-147214894	2	86884825	C/T	0.78761	0.21239	T	C	178	48	0	0.278595	0.33456	0	1
AX-147214896	2	86940785	A/G	0.99115	0.00885	A	G	224	2	0	0.0173886	0.0175425	0	1
AX-147214905	2	87139057	C/T	0.75349	0.19535	C	T	162	42	11	0.39628	0.442165	0	1
AX-147214908	2	87238435	G/T	0.99115	0.00885	T	G	224	2	0	0.0173886	0.0175425	0	1
AX-147214909	2	87243456	A/G	0.8125	0.1875	G	A	182	42	2	0.27878	0.319837	0	1
AX-147214912	2	87244531	A/C	0.99115	0.00885	A	C	224	2	0	0.0173886	0.0175425	0	1
AX-147214913	2	87289734	G/T	0.53097	0.46903	G	T	120	106	0	0.374039	0.498081	0.0353982	0.929538
AX-147214914	2	87297055	A/G	0.99115	0.00885	A	G	224	2	0	0.0173886	0.0175425	0	1
AX-147214926	2	87462712	C/T	0.9823	0.0177	T	C	222	4	0	0.0341672	0.0347717	0	1
AX-147214930	2	87528623	C/T	0.84071	0.15929	C	T	190	36	0	0.231968	0.267836	0	1
AX-147214931	2	87547467	C/T	0.9823	0.0177	T	C	222	4	0	0.0341672	0.0347717	0	1
AX-147214935	2	87585573	C/T	0.51327	0.48673	T	C	116	110	0	0.374824	0.499648	0.513274	-0.0228311
AX-147214936	2	87585602	A/G	0.77876	0.22124	A	G	176	50	0	0.285215	0.344585	0	1
AX-147214938	2	87586031	C/T	0.52212	0.47788	T	C	118	108	0	0.37451	0.499021	0	1
AX-147214939	2	87586262	A/G	0.52212	0.47788	A	G	118	108	0	0.37451	0.499021	0	1
AX-147214940	2	87586324	C/T	0.69725	0.26606	T	C	152	58	8	0.412	0.47678	0	1
AX-147214941	2	87586453	G/T	0.76991	0.23009	G	T	174	52	0	0.291533	0.354296	0	1
AX-147214942	2	87586736	A/G	0.52212	0.47788	G	A	118	108	0	0.37451	0.499021	0	1
AX-147214946	2	87668480	C/T	0.83556	0.16	T	C	188	36	1	0.24733	0.282559	0	1
AX-147214955	2	87828706	C/T	0.99115	0.00885	C	T	224	2	0	0.0173886	0.0175425	0	1
AX-147214956	2	87875465	C/T	0.99115	0.00885	C	T	224	2	0	0.0173886	0.0175425	0	1
AX-147214959	2	87922237	A/C	0.82301	0.17699	A	C	186	40	0	0.248894	0.291331	0.0353982	0.879505
AX-147214960	2	87946942	C/T	0.76106	0.23894	T	C	172	54	0	0.297557	0.363693	0.0353982	0.90349
AX-147214964	2	87970046	A/G	0.9115	0.0885	G	A	206	20	0	0.148315	0.161328	0	1
AX-147214977	2	88523754	A/G	0.9823	0.0177	A	G	222	4	0	0.0341672	0.0347717	0	1
AX-147214982	2	88586992	A/C	0.54545	0.45455	C	A	120	100	6	0.442138	0.542251	0	1
AX-147214986	2	88589791	C/T	0.52679	0.46429	C	T	118	104	2	0.399548	0.515311	0	1
AX-147214987	2	88589850	C/T	0.5177	0.4823	C	T	117	109	0	0.374687	0.499373	0.00884956	0.982434
AX-147214988	2	88589873	C/T	0.53982	0.46018	T	C	122	104	0	0.373409	0.496828	0	1
AX-147214990	2	88590032	G/T	0.9823	0.0177	T	G	222	4	0	0.0341672	0.0347717	0	1
AX-147214992	2	88592577	G/T	0.54222	0.45333	T	G	122	102	1	0.386021	0.504816	0	1
AX-147215001	2	88817231	G/T	0.75221	0.24779	G	T	170	56	0	0.303296	0.372778	0	1
AX-147215003	2	88924681	A/G	0.60177	0.39823	G	A	136	90	0	0.364428	0.479286	0.0530973	0.890142
AX-147215006	2	88967287	C/T	0.99115	0.00885	T	C	224	2	0	0.0173886	0.0175425	0	1
AX-147215015	2	89172745	C/T	0.86283	0.13717	C	T	195	31	0	0.208691	0.236706	0.0265487	0.888779
AX-147215018	2	89185231	C/T	0.56195	0.43805	C	T	127	99	0	0.371133	0.492325	0.0265487	0.946539
AX-147215019	2	89205743	C/T	0.87611	0.12389	C	T	198	28	0	0.193525	0.217088	0	1
AX-147215020	2	89205821	A/C	0.88	0.12	C	A	198	27	1	0.198685	0.219124	0	1
AX-147215022	2	89206315	G/T	0.88	0.11556	G	T	198	26	1	0.198685	0.219124	0	1
AX-147215023	2	89206723	A/G	0.88393	0.11607	A	G	198	26	2	0.213929	0.234317	0	1
AX-147215031	2	89359731	A/G	0.99115	0.00885	A	G	224	2	0	0.0173886	0.0175425	0	1
AX-147215037	2	89483210	C/T	0.99115	0.00885	T	C	224	2	0	0.0173886	0.0175425	0	1
AX-147215042	2	89611828	C/T	0.89381	0.10619	T	C	202	24	0	0.171816	0.189835	0	1
AX-147215049	2	89664524	C/T	0.93805	0.06195	C	T	212	14	0	0.109466	0.116219	0	1
AX-147215057	2	89854443	C/T	0.96018	0.03982	T	C	217	9	0	0.0735501	0.0764743	0.00884956	0.885246
AX-147215061	2	90046286	G/T	0.99115	0.00885	T	G	224	2	0	0.0173886	0.0175425	0	1
AX-147215063	2	90050347	A/G	0.57965	0.42035	G	A	131	95	0	0.368576	0.487313	0.0265487	0.945989
AX-147215064	2	90060418	C/T	0.99115	0.00885	T	C	224	2	0	0.0173886	0.0175425	0	1
AX-147215070	2	90090952	C/T	0.96396	0.01802	T	A	214	4	4	0.0989995	0.101809	0	1
AX-147215078	2	90311777	C/T	0.99115	0.00885	T	C	224	2	0	0.0173886	0.0175425	0	1
AX-147215084	2	90427188	C/T	0.99115	0.00885	C	T	224	2	0	0.0173886	0.0175425	0	1
AX-147215090	2	90488924	A/C	0.9823	0.0177	C	A	222	4	0	0.0341672	0.0347717	0	1
AX-147215091	2	90493356	C/T	0.79111	0.20444	T	C	178	46	1	0.28666	0.338163	0.0176991	0.948112
AX-147215092	2	90503578	A/G	0.79646	0.20354	G	A	180	46	0	0.271663	0.324223	0	1
AX-147215094	2	90504792	A/C	0.78027	0.21973	C	A	174	49	3	0.315094	0.365103	0	1
AX-147215095	2	90551312	G/T	0.99115	0.00885	T	G	224	2	0	0.0173886	0.0175425	0	1
AX-147215096	2	90559149	A/C	0.98667	0.01333	C	A	222	3	1	0.0346261	0.0349283	0	1
AX-147215098	2	90570547	A/C	0.60909	0.39091	A	C	134	86	6	0.436075	0.5316	0	1
AX-147215099	2	90570640	G/T	0.57522	0.42478	G	T	130	96	0	0.369278	0.488684	0	1
AX-147215100	2	90570778	G/T	0.57522	0.42478	G	T	130	96	0	0.369278	0.488684	0	1
AX-147215101	2	90570858	C/T	0.58296	0.40359	C	T	130	90	3	0.404192	0.509828	0	1
AX-147215102	2	90576093	A/C	0.87611	0.12389	C	A	198	28	0	0.193525	0.217088	0	1
AX-147215103	2	90595115	A/G	0.9823	0.0177	G	A	222	4	0	0.0341672	0.0347717	0	1
AX-147215104	2	90628680	C/T	0.99115	0.00885	C	T	224	2	0	0.0173886	0.0175425	0	1
AX-147215105	2	90629353	A/G	0.99115	0.00885	A	G	224	2	0	0.0173886	0.0175425	0	1
AX-147215107	2	90631635	C/T	0.9823	0.0177	T	C	222	4	0	0.0341672	0.0347717	0	1
AX-147215108	2	90702868	C/T	0.99115	0.00885	T	C	224	2	0	0.0173886	0.0175425	0	1
AX-147215110	2	90747909	A/G	0.89286	0.10714	A	G	200	24	2	0.203047	0.220847	0	1
AX-147215112	2	90799807	A/G	0.9646	0.0354	G	A	218	8	0	0.0659586	0.0682904	0	1
AX-147215114	2	90895165	G/T	0.9469	0.0531	T	G	214	12	0	0.0955003	0.100556	0	1
AX-147215120	2	90925547	C/T	0.99115	0.00885	T	C	224	2	0	0.0173886	0.0175425	0	1
AX-147215123	2	91011037	A/C	0.99115	0.00885	A	C	224	2	0	0.0173886	0.0175425	0	1
AX-147215129	2	91030870	A/G	0.83186	0.16814	G	A	188	38	0	0.240613	0.27974	0	1
AX-147215143	2	91188276	A/C	0.72889	0.27111	C	A	164	61	1	0.328526	0.402851	0	1
AX-147215147	2	91275771	A/G	0.94248	0.05752	G	A	213	13	0	0.102548	0.108427	0.00884956	0.919075
AX-147215149	2	91322737	G/T	0.93805	0.06195	T	G	212	14	0	0.109466	0.116219	0	1
AX-147215151	2	91372841	A/G	0.93805	0.06195	G	A	212	14	0	0.109466	0.116219	0	1
AX-147215157	2	91541202	A/G	0.9823	0.0177	A	G	222	4	0	0.0341672	0.0347717	0	1
AX-147215163	2	91576979	G/T	0.66346	0.25	G	T	138	52	18	0.487742	0.548829	0	1
AX-147215164	2	91577007	A/G	0.75472	0.24528	A	G	160	52	14	0.455745	0.514371	0	1
AX-147215166	2	91579200	G/T	0.76991	0.23009	T	G	174	52	0	0.291533	0.354296	0	1
AX-147215170	2	91592152	C/T	0.64078	0.26214	C	T	132	54	20	0.506542	0.570444	0	1
AX-147215171	2	91592456	A/G	0.76106	0.23894	G	A	172	54	0	0.297557	0.363693	0	1
AX-147215172	2	91592494	G/T	0.76444	0.23111	T	G	172	52	1	0.306339	0.367766	0	1
AX-147215173	2	91592885	G/T	0.5446	0.39437	T	G	116	84	13	0.501747	0.585167	0	1
AX-147215174	2	91593807	A/G	0.99115	0.00885	A	G	224	2	0	0.0173886	0.0175425	0	1
AX-147215175	2	91594898	A/G	0.66029	0.33971	G	A	138	71	17	0.485384	0.54742	0	1
AX-147215176	2	91595673	C/T	0.99115	0.00885	C	T	224	2	0	0.0173886	0.0175425	0	1
AX-147215177	2	91617730	A/C	0.97345	0.02655	A	C	220	6	0	0.0503519	0.0516877	0	1
AX-147215179	2	91633429	G/T	0.84956	0.15044	G	T	192	34	0	0.222949	0.255619	0	1
AX-147215180	2	91633585	C/T	0.83111	0.16444	T	C	187	37	1	0.251659	0.288472	0.0265487	0.908745
AX-147215182	2	91638878	C/T	0.99115	0.00885	T	C	224	2	0	0.0173886	0.0175425	0	1
AX-147215183	2	91655615	C/T	0.87611	0.12389	T	C	198	28	0	0.193525	0.217088	0	1
AX-147215185	2	91661020	A/G	0.86667	0.13333	A	G	195	30	1	0.219352	0.245438	0	1
AX-147215186	2	91665668	A/C	0.85778	0.14222	C	A	193	32	1	0.22426	0.251821	0.0265487	0.895457
AX-147215187	2	91666120	G/T	0.87611	0.12389	T	G	198	28	0	0.193525	0.217088	0	1
AX-147215188	2	91666148	A/G	0.86222	0.13778	A	G	194	31	1	0.22426	0.251821	0.0265487	0.895457
AX-147215189	2	91666255	A/G	0.87054	0.12946	A	G	195	29	2	0.229452	0.253935	0.0265487	0.896328
AX-147215190	2	91666407	A/G	0.87556	0.12444	A	G	197	28	1	0.209228	0.232438	0	1
AX-147215192	2	91666727	A/G	0.8914	0.1086	A	G	197	24	5	0.245868	0.265017	0	1
AX-147215193	2	91667152	A/G	0.86222	0.13778	G	A	194	31	1	0.219352	0.245438	0.0176991	0.928503
AX-147215194	2	91667548	C/T	0.87111	0.12444	C	T	196	28	1	0.209228	0.232438	0	1
AX-147215195	2	91671316	C/T	0.87611	0.12389	C	T	198	28	0	0.193525	0.217088	0	1
AX-147215197	2	91678865	A/G	0.86222	0.13778	A	G	194	31	1	0.22426	0.251821	0.0265487	0.895457
AX-147215198	2	91710531	A/G	0.87215	0.12785	A	G	191	28	7	0.292403	0.317958	0	1
AX-147215199	2	91729694	C/T	0.87111	0.12444	T	C	196	28	1	0.209228	0.232438	0	1
AX-147215203	2	91904824	A/G	0.86239	0.13761	A	G	188	30	8	0.314127	0.343018	0	1
AX-147215204	2	91905149	A/G	0.86239	0.13761	A	G	188	30	8	0.314127	0.343018	0	1
AX-147215205	2	91910561	C/T	0.9292	0.0708	C	T	210	16	0	0.122913	0.131569	0	1
AX-147215206	2	91955158	A/C	0.87156	0.12844	A	C	190	28	8	0.30455	0.331114	0	1
AX-147215207	2	91955506	A/C	0.59641	0.40359	C	A	133	90	3	0.401435	0.504777	0.0619469	0.878299
AX-147215220	2	92432480	C/T	0.99115	0.00885	C	T	224	2	0	0.0173886	0.0175425	0	1
AX-147215223	2	92566325	A/C	0.78667	0.21333	C	A	177	48	1	0.290133	0.343292	0.0265487	0.923323
AX-147215239	2	93249086	A/G	0.9646	0.0354	G	A	218	8	0	0.0659586	0.0682904	0	1
AX-147215248	2	93498588	A/G	0.53153	0.46847	G	A	118	104	4	0.422425	0.530347	0	1
AX-147215250	2	93528697	A/G	0.55752	0.44248	G	A	126	100	0	0.371669	0.493382	0.0353982	0.928866
AX-147215251	2	93528862	C/T	0.65929	0.34071	T	C	149	77	0	0.348338	0.449252	0.150442	0.667598
AX-147215264	3	36308	C/T	0.97345	0.02655	T	C	220	6	0	0.0503519	0.0516877	0	1
AX-147215267	3	40851	A/C	0.99115	0.00885	C	A	224	2	0	0.0173886	0.0175425	0	1
AX-147215268	3	44139	G/T	0.84956	0.15044	T	G	192	34	0	0.222949	0.255619	0	1
AX-147215270	3	44342	A/G	0.99115	0.00885	A	G	224	2	0	0.0173886	0.0175425	0	1
AX-147215274	3	79744	A/G	0.50442	0.49558	A	G	114	112	0	0.37498	0.499961	0.0176991	0.964907
AX-147215281	3	215290	C/T	0.98667	0.00889	T	C	222	2	1	0.0346261	0.0349283	0	1
AX-147215284	3	257722	A/G	0.99115	0.00885	A	G	224	2	0	0.0173886	0.0175425	0	1
AX-147215295	3	317789	A/G	0.99115	0.00885	G	A	224	2	0	0.0173886	0.0175425	0	1
AX-147215308	3	525806	G/T	0.5531	0.4469	G	T	125	101	0	0.372165	0.494361	0.681416	-0.374562
AX-147215316	3	618443	A/G	0.65044	0.34956	G	A	147	79	0	0.351343	0.454734	0.00884956	0.98071
AX-147215320	3	658177	G/T	0.9823	0.0177	T	G	222	4	0	0.0341672	0.0347717	0	1
AX-147215326	3	764303	A/G	0.83556	0.16444	G	A	188	37	1	0.24733	0.282559	0	1
AX-147215330	3	923995	A/G	0.98667	0.01333	G	A	222	3	1	0.0346261	0.0349283	0	1
AX-147215334	3	1008880	C/T	0.53982	0.46018	C	T	122	104	0	0.373409	0.496828	0	1
AX-147215335	3	1008941	C/T	0.53097	0.46903	C	T	120	106	0	0.374039	0.498081	0	1
AX-147215336	3	1009025	A/G	0.53097	0.46903	G	A	120	106	0	0.374039	0.498081	0	1
AX-147215337	3	1009223	A/G	0.56561	0.43439	A	G	125	96	5	0.43212	0.535672	0	1
AX-147215338	3	1009300	A/G	0.53982	0.46018	A	G	122	104	0	0.373409	0.496828	0	1
AX-147215339	3	1009382	C/T	0.52679	0.46429	C	T	118	104	2	0.399548	0.515311	0	1
AX-147215345	3	1047309	A/G	0.96889	0.03111	G	A	218	7	1	0.0673028	0.0687603	0	1
AX-147215349	3	1165771	A/G	0.93805	0.06195	A	G	212	14	0	0.109466	0.116219	0	1
AX-147215354	3	1235096	A/G	0.99115	0.00885	A	G	224	2	0	0.0173886	0.0175425	0	1
AX-147215359	3	1347297	A/G	0.9823	0.0177	G	A	222	4	0	0.0341672	0.0347717	0	1
AX-147215363	3	1410496	C/T	0.82301	0.17699	T	C	186	40	0	0.248894	0.291331	0	1
AX-147215365	3	1411908	A/C	0.99115	0.00885	A	C	224	2	0	0.0173886	0.0175425	0	1
AX-147215366	3	1414492	G/T	0.99115	0.00885	G	T	224	2	0	0.0173886	0.0175425	0	1
AX-147215398	3	1760732	C/T	0.99115	0.00885	T	C	224	2	0	0.0173886	0.0175425	0	1
AX-147215409	3	1779068	A/G	0.99115	0.00885	A	G	224	2	0	0.0173886	0.0175425	0	1
AX-147215419	3	1881354	A/G	0.95575	0.04425	G	A	216	10	0	0.081003	0.0845798	0	1
AX-147215424	3	1975065	C/T	0.73778	0.25778	T	C	166	58	1	0.323387	0.394549	0	1
AX-147215428	3	2004081	G/T	0.99115	0.00885	G	T	224	2	0	0.0173886	0.0175425	0	1
AX-147215433	3	2006848	C/T	0.99115	0.00885	T	C	224	2	0	0.0173886	0.0175425	0	1
AX-147215434	3	2018360	A/G	0.99115	0.00885	G	A	224	2	0	0.0173886	0.0175425	0	1
AX-147215439	3	2050328	A/G	0.95575	0.04425	G	A	216	10	0	0.081003	0.0845798	0	1
AX-147215441	3	2056796	A/G	0.9823	0.0177	G	A	222	4	0	0.0341672	0.0347717	0	1
AX-147215449	3	2194952	C/T	0.86726	0.13274	T	C	196	30	0	0.203739	0.230245	0	1
AX-147215450	3	2243216	A/G	0.99115	0.00885	A	G	224	2	0	0.0173886	0.0175425	0	1
AX-147215452	3	2264508	A/G	0.64889	0.35111	G	A	146	79	1	0.363958	0.463466	0.0530973	0.886391
AX-147215454	3	2326191	A/G	0.99115	0.00885	G	A	224	2	0	0.0173886	0.0175425	0	1
AX-147215466	3	2450176	G/T	0.99115	0.00885	G	T	224	2	0	0.0173886	0.0175425	0	1
AX-147215468	3	2505942	A/C	0.98667	0.01333	C	A	222	3	1	0.0346261	0.0349283	0	1
AX-147215469	3	2534625	C/T	0.85398	0.14602	T	C	193	33	0	0.218295	0.249393	0.0265487	0.894439
AX-147215472	3	2603927	A/G	0.99115	0.00885	G	A	224	2	0	0.0173886	0.0175425	0	1
AX-147215474	3	2628222	A/G	0.99111	0.00889	A	G	223	2	1	0.0346261	0.0349283	0	1
AX-147215478	3	2646529	A/C	0.99115	0.00885	C	A	224	2	0	0.0173886	0.0175425	0	1
AX-147215490	3	2761589	A/C	0.97345	0.02655	C	A	220	6	0	0.0503519	0.0516877	0	1
AX-147215498	3	2857742	A/C	0.99115	0.00885	C	A	224	2	0	0.0173886	0.0175425	0	1
AX-147215502	3	2864603	A/G	0.99111	0.00889	A	G	223	2	1	0.0346261	0.0349283	0	1
AX-147215503	3	2864686	A/G	0.99111	0.00889	A	G	223	2	1	0.0346261	0.0349283	0	1
AX-147215506	3	2918046	G/T	0.84071	0.15929	T	G	190	36	0	0.231968	0.267836	0	1
AX-147215512	3	2951842	A/G	0.99115	0.00885	A	G	224	2	0	0.0173886	0.0175425	0	1
AX-147215517	3	3058530	C/T	0.55752	0.44248	C	T	126	100	0	0.371669	0.493382	0	1
AX-147215524	3	3171382	G/T	0.5531	0.4469	T	G	125	101	0	0.372165	0.494361	0.00884956	0.982256
AX-147215527	3	3204884	A/G	0.99115	0.00885	A	G	224	2	0	0.0173886	0.0175425	0	1
AX-147215531	3	3220730	C/T	0.97778	0.01778	T	C	220	4	1	0.0512588	0.0520009	0.0176991	0.662142
AX-147215532	3	3234015	C/T	0.99115	0.00885	C	T	224	2	0	0.0173886	0.0175425	0	1
AX-147215539	3	3288154	A/G	0.99115	0.00885	G	A	224	2	0	0.0173886	0.0175425	0	1
AX-147215540	3	3294578	C/T	0.5708	0.4292	C	T	129	97	0	0.369938	0.489976	0.00884956	0.982097
AX-147215542	3	3372104	C/T	0.98667	0.00889	T	C	222	2	1	0.0346261	0.0349283	0	1
AX-147215546	3	3395063	G/T	0.99115	0.00885	G	T	224	2	0	0.0173886	0.0175425	0	1
AX-147215563	3	3717510	G/T	0.99115	0.00885	T	G	224	2	0	0.0173886	0.0175425	0	1
AX-147215565	3	3719206	C/T	0.99115	0.00885	C	T	224	2	0	0.0173886	0.0175425	0	1
AX-147215576	3	3894174	A/G	0.82301	0.17699	G	A	186	40	0	0.248894	0.291331	0	1
AX-147215582	3	3960320	A/G	0.74779	0.25221	G	A	169	57	0	0.306062	0.377203	0.0265487	0.930218
AX-147215587	3	3990444	A/C	0.99115	0.00885	C	A	224	2	0	0.0173886	0.0175425	0	1
AX-147215588	3	3991629	A/G	0.99115	0.00885	A	G	224	2	0	0.0173886	0.0175425	0	1
AX-147215597	3	4121183	A/G	0.9823	0.0177	G	A	222	4	0	0.0341672	0.0347717	0	1
AX-147215599	3	4194871	A/G	0.65766	0.34234	A	G	146	76	4	0.400314	0.490876	0	1
AX-147215602	3	4273886	A/G	0.99115	0.00885	A	G	224	2	0	0.0173886	0.0175425	0	1
AX-147215604	3	4285159	A/G	0.9823	0.0177	A	G	222	4	0	0.0341672	0.0347717	0	1
AX-147215609	3	4326560	A/G	0.78761	0.21239	G	A	178	48	0	0.278595	0.33456	0	1
AX-147215618	3	4533912	A/G	0.99115	0.00885	A	G	224	2	0	0.0173886	0.0175425	0	1
AX-147215634	3	4836360	A/G	0.88053	0.11947	G	A	199	27	0	0.18826	0.210392	0.0265487	0.87486
AX-147215640	3	4860448	A/C	0.99115	0.00885	C	A	224	2	0	0.0173886	0.0175425	0	1
AX-147215645	3	5002878	C/T	0.99115	0.00885	T	C	224	2	0	0.0173886	0.0175425	0	1
AX-147215652	3	5098904	C/T	0.77876	0.22124	T	C	176	50	0	0.285215	0.344585	0	1
AX-147215661	3	5258381	G/T	0.5708	0.4292	G	T	129	97	0	0.369938	0.489976	0.00884956	0.982097
AX-147215662	3	5275127	A/G	0.9646	0.0354	G	A	218	8	0	0.0659586	0.0682904	0	1
AX-147215665	3	5426584	A/G	0.9646	0.0354	G	A	218	8	0	0.0659586	0.0682904	0	1
AX-147215666	3	5456190	A/C	0.79646	0.20354	C	A	180	46	0	0.271663	0.324223	0	1
AX-147215667	3	5456818	G/T	0.80365	0.16438	T	G	176	36	7	0.328694	0.36432	0	1
AX-147215668	3	5456856	C/T	0.81778	0.17778	T	C	184	40	1	0.264103	0.30574	0	1
AX-147215670	3	5457576	C/T	0.77876	0.22124	C	T	176	50	0	0.285215	0.344585	0	1
AX-147215671	3	5484411	A/G	0.9646	0.0354	G	A	218	8	0	0.0659586	0.0682904	0	1
AX-147215672	3	5484446	A/C	0.95575	0.04425	C	A	216	10	0	0.081003	0.0845798	0	1
AX-147215673	3	5486341	A/G	0.9646	0.0354	A	G	218	8	0	0.0659586	0.0682904	0	1
AX-147215677	3	5669055	A/C	0.65487	0.34513	A	C	148	78	0	0.349866	0.452032	0.0353982	0.922357
AX-147215678	3	5672426	C/T	0.99115	0.00885	T	C	224	2	0	0.0173886	0.0175425	0	1
AX-147215694	3	6184668	A/G	0.94643	0.05357	G	A	212	12	2	0.113787	0.117785	0	1
AX-147215700	3	6290819	A/G	0.9823	0.0177	G	A	222	4	0	0.0341672	0.0347717	0	1
AX-147215707	3	6417281	C/T	0.99115	0.00885	T	C	224	2	0	0.0173886	0.0175425	0	1
AX-147215710	3	6440903	A/C	0.99115	0.00885	C	A	224	2	0	0.0173886	0.0175425	0	1
AX-147215713	3	6457390	A/C	0.99115	0.00885	A	C	224	2	0	0.0173886	0.0175425	0	1
AX-147215716	3	6482642	A/G	0.99115	0.00885	G	A	224	2	0	0.0173886	0.0175425	0	1
AX-147215718	3	6489276	C/T	0.99115	0.00885	C	T	224	2	0	0.0173886	0.0175425	0	1
AX-147215737	3	6696357	C/T	0.96429	0.02679	C	T	216	6	2	0.0836592	0.0855196	0	1
AX-147215739	3	6721326	C/T	0.76786	0.22321	T	C	172	50	2	0.31443	0.371525	0	1
AX-147215743	3	6753820	A/G	0.66372	0.33628	A	G	150	76	0	0.34676	0.446394	0.0353982	0.921376
AX-147215744	3	6754641	C/T	0.99115	0.00885	T	C	224	2	0	0.0173886	0.0175425	0	1
AX-147215747	3	6776945	C/T	0.73451	0.26549	C	T	166	60	0	0.313954	0.390007	0	1
AX-147215756	3	6904950	C/T	0.77434	0.22566	C	T	175	51	0	0.288411	0.349479	0.0265487	0.924681
AX-147215761	3	6923536	G/T	0.77876	0.22124	G	T	176	50	0	0.285215	0.344585	0	1
AX-147215762	3	6923616	A/G	0.77876	0.22124	A	G	176	50	0	0.285215	0.344585	0	1
AX-147215766	3	7178082	A/C	0.74336	0.25664	A	C	168	58	0	0.308759	0.381549	0	1
AX-147215770	3	7344594	A/G	0.99115	0.00885	A	G	224	2	0	0.0173886	0.0175425	0	1
AX-147215773	3	7381638	C/T	0.99115	0.00885	C	T	224	2	0	0.0173886	0.0175425	0	1
AX-147215784	3	7549200	C/T	0.66814	0.33186	C	T	151	75	0	0.34513	0.443457	0.00884956	0.980219
AX-147215786	3	7557290	C/T	0.64	0.35556	T	C	144	80	1	0.36681	0.468635	0	1
AX-147215787	3	7558733	A/G	0.67257	0.32743	A	G	152	74	0	0.343447	0.440442	0	1
AX-147215792	3	7595885	C/T	0.99115	0.00885	T	C	224	2	0	0.0173886	0.0175425	0	1
AX-147215793	3	7604417	C/T	0.98667	0.00889	T	C	222	2	1	0.0346261	0.0349283	0	1
AX-147215801	3	7745119	A/G	0.80203	0.19797	A	G	158	39	29	0.512305	0.57855	0.0265487	0.954509
AX-147215808	3	7820455	A/G	0.99556	0.00444	G	A	224	1	1	0.0173886	0.0175425	0	1
AX-147215818	3	8216380	A/G	0.99115	0.00885	A	G	224	2	0	0.0173886	0.0175425	0	1
AX-147215826	3	8456921	G/T	0.99115	0.00885	T	G	224	2	0	0.0173886	0.0175425	0	1
AX-147215828	3	8474311	A/G	0.53097	0.46903	A	G	120	106	0	0.374039	0.498081	0	1
AX-147215830	3	8549457	C/T	0.54867	0.45133	C	T	124	102	0	0.37262	0.495262	0	1
AX-147215834	3	8560856	C/T	0.98667	0.00889	T	C	222	2	1	0.0346261	0.0349283	0	1
AX-147215849	3	8785302	C/T	0.99115	0.00885	T	C	224	2	0	0.0173886	0.0175425	0	1
AX-147215851	3	8832899	C/T	0.99115	0.00885	T	C	224	2	0	0.0173886	0.0175425	0	1
AX-147215855	3	8853619	A/G	0.87111	0.12889	G	A	196	29	1	0.209228	0.232438	0	1
AX-147215862	3	8868659	G/T	0.99115	0.00885	T	G	224	2	0	0.0173886	0.0175425	0	1
AX-147215865	3	8983544	C/T	0.99115	0.00885	T	C	224	2	0	0.0173886	0.0175425	0	1
AX-147215866	3	8985111	A/C	0.99115	0.00885	A	C	224	2	0	0.0173886	0.0175425	0	1
AX-147215869	3	9029090	C/T	0.53982	0.46018	C	T	122	104	0	0.373409	0.496828	0	1
AX-147215870	3	9029390	A/G	0.53778	0.46222	A	G	121	104	1	0.386743	0.506226	0	1
AX-147215880	3	9379808	C/T	0.99115	0.00885	C	T	224	2	0	0.0173886	0.0175425	0	1
AX-147215883	3	9423645	C/T	0.99115	0.00885	T	C	224	2	0	0.0173886	0.0175425	0	1
AX-147215889	3	9768295	C/T	0.75221	0.24779	C	T	170	56	0	0.303296	0.372778	0.0353982	0.905843
AX-147215905	3	9974497	G/T	0.99115	0.00885	T	G	224	2	0	0.0173886	0.0175425	0	1
AX-147215909	3	10039237	G/T	0.99115	0.00885	T	G	224	2	0	0.0173886	0.0175425	0	1
AX-147215910	3	10047725	G/T	0.98673	0.01327	T	G	223	3	0	0.0258531	0.0261963	0.00884956	0.664671
AX-147215911	3	10047906	A/G	0.99115	0.00885	A	G	224	2	0	0.0173886	0.0175425	0	1
AX-147215916	3	10129285	A/C	0.99115	0.00885	C	A	224	2	0	0.0173886	0.0175425	0	1
AX-147215918	3	10144412	G/T	0.9469	0.0531	T	G	214	12	0	0.0955003	0.100556	0	1
AX-147215919	3	10144781	C/T	0.50885	0.49115	C	T	115	111	0	0.374922	0.499843	0.00884956	0.982451
AX-147215921	3	10181264	A/G	0.69027	0.30973	G	A	156	70	0	0.336178	0.427598	0	1
AX-147215932	3	10638954	A/G	0.99115	0.00885	G	A	224	2	0	0.0173886	0.0175425	0	1
AX-147215933	3	10639341	A/G	0.99115	0.00885	G	A	224	2	0	0.0173886	0.0175425	0	1
AX-147215934	3	10668909	C/T	0.87611	0.12389	T	C	198	28	0	0.193525	0.217088	0.0353982	0.838267
AX-147215935	3	10669228	A/C	0.99115	0.00885	A	C	224	2	0	0.0173886	0.0175425	0	1
AX-147215936	3	10674695	C/T	0.99115	0.00885	T	C	224	2	0	0.0173886	0.0175425	0	1
AX-147215942	3	10730544	C/T	0.79646	0.20354	C	T	180	46	0	0.271663	0.324223	0	1
AX-147215948	3	10822165	G/T	0.9823	0.0177	T	G	222	4	0	0.0341672	0.0347717	0	1
AX-147215949	3	10822187	A/G	0.99115	0.00885	G	A	224	2	0	0.0173886	0.0175425	0	1
AX-147215954	3	11038048	C/T	0.99115	0.00885	T	C	224	2	0	0.0173886	0.0175425	0	1
AX-147215960	3	11046800	C/T	0.71681	0.28319	T	C	162	64	0	0.323572	0.405983	0	1
AX-147215963	3	11167544	C/T	0.99115	0.00885	C	T	224	2	0	0.0173886	0.0175425	0	1
AX-147215966	3	11173487	C/T	0.99115	0.00885	C	T	224	2	0	0.0173886	0.0175425	0	1
AX-147215968	3	11433062	A/G	0.9148	0.0852	G	A	204	19	3	0.170174	0.179497	0	1
AX-147215970	3	11454369	C/T	0.89381	0.10619	T	C	202	24	0	0.171816	0.189835	0	1
AX-147215971	3	11455930	C/T	0.9115	0.0885	C	T	206	20	0	0.148315	0.161328	0	1
AX-147215990	3	11921233	A/G	0.97788	0.02212	G	A	221	5	0	0.0423328	0.0432689	0.00884956	0.797101
AX-147215991	3	11940943	A/G	0.54206	0.45794	G	A	116	98	12	0.494963	0.580468	0	1
AX-147216001	3	12018538	C/T	0.99556	0.00444	C	A	224	1	1	0.0173886	0.0175425	0	1
AX-147216002	3	12022168	A/G	0.93805	0.06195	A	G	212	14	0	0.109466	0.116219	0	1
AX-147216004	3	12075521	C/T	0.99556	0.00444	C	A	224	1	1	0.0173886	0.0175425	0	1
AX-147216009	3	12141004	A/C	0.99556	0.00444	C	A	224	1	1	0.0173886	0.0175425	0	1
AX-147216012	3	12229857	A/G	0.99556	0.00444	G	A	224	1	1	0.0173886	0.0175425	0	1
AX-147216016	3	12272415	C/T	0.96889	0.02667	C	T	218	6	1	0.0673028	0.0687603	0	1
AX-147216021	3	12311077	A/G	0.99556	0.00444	G	A	224	1	1	0.0173886	0.0175425	0	1
AX-147216024	3	12343500	A/G	0.65929	0.34071	G	A	149	77	0	0.348338	0.449252	0.00884956	0.980474
AX-147216027	3	12409073	A/G	0.95575	0.04425	G	A	216	10	0	0.081003	0.0845798	0	1
AX-147216033	3	12650418	C/T	0.93274	0.05381	T	C	208	12	3	0.14345	0.149424	0	1
AX-147216034	3	12743876	G/T	0.99115	0.00885	G	T	224	2	0	0.0173886	0.0175425	0	1
AX-147216041	3	13008018	A/G	0.69027	0.30973	A	G	156	70	0	0.336178	0.427598	0.0176991	0.958967
AX-147216047	3	13161236	A/G	0.78761	0.21239	G	A	178	48	0	0.278595	0.33456	0.0353982	0.895082
AX-147216050	3	13176984	A/G	0.91593	0.08407	G	A	207	19	0	0.142147	0.154006	0.0265487	0.829008
AX-147216060	3	13426004	C/T	0.9469	0.0531	T	C	214	12	0	0.0955003	0.100556	0	1
AX-147216065	3	13464397	C/T	0.99115	0.00885	C	T	224	2	0	0.0173886	0.0175425	0	1
AX-147216098	3	14311365	A/G	0.69027	0.30973	A	G	156	70	0	0.336178	0.427598	0	1
AX-147216101	3	14525295	C/T	0.99115	0.00885	T	C	224	2	0	0.0173886	0.0175425	0	1
AX-147216104	3	14541633	G/T	0.99115	0.00885	G	T	224	2	0	0.0173886	0.0175425	0	1
AX-147216105	3	14541663	A/G	0.99115	0.00885	G	A	224	2	0	0.0173886	0.0175425	0	1
AX-147216106	3	14544676	C/T	0.9823	0.0177	T	C	222	4	0	0.0341672	0.0347717	0	1
AX-147216108	3	14720771	C/T	0.99115	0.00885	T	C	224	2	0	0.0173886	0.0175425	0	1
AX-147216135	3	15794794	A/G	0.99115	0.00885	A	G	224	2	0	0.0173886	0.0175425	0	1
AX-147216136	3	15900167	C/T	0.99115	0.00885	T	C	224	2	0	0.0173886	0.0175425	0	1
AX-147216138	3	16123390	C/T	0.68203	0.2765	T	C	148	60	9	0.427534	0.494322	0	1
AX-147216140	3	16185290	A/G	0.50442	0.49558	A	G	114	112	0	0.37498	0.499961	0	1
AX-147216141	3	16185359	A/G	0.50442	0.49558	G	A	114	112	0	0.37498	0.499961	0	1
AX-147216143	3	16438220	C/T	0.49774	0.47964	C	T	110	106	5	0.435135	0.541154	0	1
AX-147216147	3	16442252	C/T	0.5	0.49107	T	C	112	110	2	0.400524	0.51719	0.0176991	0.966076
AX-147216148	3	16442612	G/T	0.51556	0.48	T	G	116	108	1	0.387702	0.508106	0	1
AX-147216150	3	16448655	C/T	0.95575	0.04425	T	C	216	10	0	0.081003	0.0845798	0	1
AX-147216152	3	16628773	A/C	0.99115	0.00885	A	C	224	2	0	0.0173886	0.0175425	0	1
AX-147216164	3	16964699	C/T	0.99115	0.00885	C	T	224	2	0	0.0173886	0.0175425	0	1
AX-147216165	3	17077766	A/G	0.80717	0.19283	G	A	180	43	3	0.292939	0.33362	0	1
AX-147216166	3	17338557	C/T	0.83186	0.16814	C	T	188	38	0	0.240613	0.27974	0.0353982	0.87451
AX-147216172	3	17454916	C/T	0.99115	0.00885	T	C	224	2	0	0.0173886	0.0175425	0	1
AX-147216184	3	17734410	C/T	0.99115	0.00885	C	T	224	2	0	0.0173886	0.0175425	0	1
AX-147216197	3	17896850	C/T	0.75664	0.24336	T	C	171	55	0	0.300462	0.368275	0.00884956	0.97618
AX-147216198	3	17939071	C/T	0.99115	0.00885	C	T	224	2	0	0.0173886	0.0175425	0	1
AX-147216200	3	17968014	A/C	0.98673	0.01327	C	A	223	3	0	0.0258531	0.0261963	0.00884956	0.664671
AX-147216204	3	18139929	A/G	0.90179	0.09821	G	A	202	22	2	0.179949	0.192967	0	1
AX-147216205	3	18204353	G/T	0.95575	0.04425	T	G	216	10	0	0.081003	0.0845798	0	1
AX-147216214	3	18712889	A/G	0.99115	0.00885	A	G	224	2	0	0.0173886	0.0175425	0	1
AX-147216215	3	18721489	C/T	0.5708	0.4292	C	T	129	97	0	0.369938	0.489976	0.00884956	0.982097
AX-147216222	3	19103085	G/T	0.50704	0.43192	T	G	108	92	13	0.506567	0.592685	0	1
AX-147216227	3	19271024	A/G	0.72321	0.27679	G	A	162	62	2	0.342583	0.415381	0	1
AX-147216229	3	19364047	C/T	0.88053	0.11947	C	T	199	27	0	0.18826	0.210392	0.0265487	0.87486
AX-147216235	3	19403719	A/G	0.95575	0.04425	G	A	216	10	0	0.081003	0.0845798	0	1
AX-147216237	3	19457122	G/T	0.9292	0.0708	G	T	210	16	0	0.122913	0.131569	0.0176991	0.866587
AX-147216238	3	19594270	C/T	0.9469	0.0531	C	T	214	12	0	0.0955003	0.100556	0	1
AX-147216244	3	19795996	C/T	0.84956	0.15044	T	C	192	34	0	0.222949	0.255619	0	1
AX-147216252	3	20048856	C/T	0.99115	0.00885	C	T	224	2	0	0.0173886	0.0175425	0	1
AX-147216258	3	20165334	C/T	0.99115	0.00885	C	T	224	2	0	0.0173886	0.0175425	0	1
AX-147216259	3	20166322	C/T	0.99115	0.00885	C	T	224	2	0	0.0173886	0.0175425	0	1
AX-147216273	3	20857278	C/T	0.70796	0.29204	T	C	160	66	0	0.32801	0.413501	0	1
AX-147216277	3	20970598	A/G	0.83186	0.16814	G	A	188	38	0	0.240613	0.27974	0	1
AX-147216282	3	21382109	A/G	0.71681	0.28319	G	A	162	64	0	0.323572	0.405983	0.0353982	0.913547
AX-147216287	3	21425925	G/T	0.99115	0.00885	G	T	224	2	0	0.0173886	0.0175425	0	1
AX-147216290	3	21565236	C/T	0.99115	0.00885	C	T	224	2	0	0.0173886	0.0175425	0	1
AX-147216291	3	21565865	A/G	0.99115	0.00885	G	A	224	2	0	0.0173886	0.0175425	0	1
AX-147216294	3	21569112	C/T	0.99115	0.00885	T	C	224	2	0	0.0173886	0.0175425	0	1
AX-147216295	3	21571693	A/G	0.70796	0.29204	G	A	160	66	0	0.32801	0.413501	0	1
AX-147216297	3	21599905	C/T	0.78475	0.20179	T	C	175	45	3	0.311606	0.360052	0.0442478	0.878128
AX-147216300	3	21749555	A/G	0.71111	0.28889	G	A	160	65	1	0.338034	0.418514	0.0530973	0.874181
AX-147216310	3	22031447	C/T	0.9823	0.0177	C	T	222	4	0	0.0341672	0.0347717	0	1
AX-147216316	3	22034143	C/T	0.82301	0.17699	T	C	186	40	0	0.248894	0.291331	0	1
AX-147216318	3	22143511	A/G	0.72444	0.27556	A	G	163	62	1	0.333406	0.410839	0	1
AX-147216327	3	22441345	A/G	0.89381	0.10619	A	G	202	24	0	0.171816	0.189835	0	1
AX-147216333	3	22563707	C/T	0.99115	0.00885	C	T	224	2	0	0.0173886	0.0175425	0	1
AX-147216336	3	22626000	C/T	0.98667	0.00889	C	T	222	2	1	0.0346261	0.0349283	0	1
AX-147216337	3	22628560	A/G	0.99115	0.00885	G	A	224	2	0	0.0173886	0.0175425	0	1
AX-147216345	3	22939420	A/G	0.60619	0.39381	A	G	137	89	0	0.363468	0.477445	0.0442478	0.908106
AX-147216346	3	22987111	C/T	0.60619	0.39381	T	C	137	89	0	0.363468	0.477445	0.0442478	0.908106
AX-147216347	3	22993359	A/G	0.98667	0.01333	G	A	222	3	1	0.0346261	0.0349283	0	1
AX-147216356	3	23507688	C/T	0.9823	0.0177	C	T	222	4	0	0.0341672	0.0347717	0	1
AX-147216357	3	23508730	G/T	0.99115	0.00885	T	G	224	2	0	0.0173886	0.0175425	0	1
AX-147216358	3	23509361	C/T	0.81778	0.17778	C	T	184	40	1	0.264103	0.30574	0	1
AX-147216364	3	23560346	A/G	0.67257	0.32743	G	A	152	74	0	0.343447	0.440442	0	1
AX-147216370	3	23761976	A/G	0.93805	0.06195	G	A	212	14	0	0.109466	0.116219	0	1
AX-147216372	3	23764724	C/T	0.99115	0.00885	C	T	224	2	0	0.0173886	0.0175425	0	1
AX-147216379	3	24343433	A/G	0.99115	0.00885	G	A	224	2	0	0.0173886	0.0175425	0	1
AX-147216382	3	24643480	A/C	0.97788	0.02212	C	A	221	5	0	0.0423328	0.0432689	0.00884956	0.797101
AX-147216387	3	24795417	G/T	0.72566	0.27434	T	G	164	62	0	0.318889	0.398152	0.0353982	0.911846
AX-147216390	3	24801619	A/G	0.9823	0.0177	G	A	222	4	0	0.0341672	0.0347717	0	1
AX-147216402	3	25145833	C/T	0.70796	0.29204	T	C	160	66	0	0.32801	0.413501	0.0353982	0.915119
AX-147216403	3	25161497	A/G	0.66814	0.33186	G	A	151	75	0	0.34513	0.443457	0.00884956	0.980219
AX-147216405	3	25162426	A/G	0.83628	0.16372	G	A	189	37	0	0.236337	0.273827	0.0265487	0.903863
AX-147216406	3	25162549	A/G	0.9469	0.0531	A	G	214	12	0	0.0955003	0.100556	0	1
AX-147216407	3	25165865	C/T	0.89381	0.10619	T	C	202	24	0	0.171816	0.189835	0.0176991	0.907553
AX-147216409	3	25188106	A/C	0.97778	0.02222	C	A	220	5	1	0.0512588	0.0520009	0	1
AX-147216411	3	25191288	A/G	0.99115	0.00885	A	G	224	2	0	0.0173886	0.0175425	0	1
AX-147216427	3	25483511	C/T	0.99115	0.00885	C	T	224	2	0	0.0173886	0.0175425	0	1
AX-147216429	3	25503956	C/T	0.74107	0.25	C	T	166	56	2	0.332151	0.398778	0	1
AX-147216431	3	25504400	A/G	0.96018	0.03982	G	A	217	9	0	0.0735501	0.0764743	0.00884956	0.885246
AX-147216434	3	25557328	C/T	0.9823	0.0177	T	C	222	4	0	0.0341672	0.0347717	0	1
AX-147216443	3	25693702	G/T	0.99115	0.00885	T	G	224	2	0	0.0173886	0.0175425	0	1
AX-147216448	3	25939748	A/G	0.99115	0.00885	G	A	224	2	0	0.0173886	0.0175425	0	1
AX-147216454	3	25968000	C/T	0.97345	0.02655	T	C	220	6	0	0.0503519	0.0516877	0	1
AX-147216456	3	26043204	A/G	0.82301	0.17699	G	A	186	40	0	0.248894	0.291331	0.0353982	0.879505
AX-147216457	3	26046622	A/G	0.81778	0.18222	G	A	184	41	1	0.264103	0.30574	0.0353982	0.885187
AX-147216458	3	26046871	A/G	0.99115	0.00885	G	A	224	2	0	0.0173886	0.0175425	0	1
AX-147216461	3	26051431	A/G	0.99115	0.00885	G	A	224	2	0	0.0173886	0.0175425	0	1
AX-147216471	3	26436755	C/T	0.82727	0.14545	T	C	182	32	6	0.298835	0.328608	0	1
AX-147216473	3	26628196	A/G	0.99115	0.00885	A	G	224	2	0	0.0173886	0.0175425	0	1
AX-147216476	3	26652783	C/T	0.70796	0.29204	T	C	160	66	0	0.32801	0.413501	0	1
AX-147216477	3	26927103	C/T	0.99115	0.00885	C	T	224	2	0	0.0173886	0.0175425	0	1
AX-147216486	3	27018683	G/T	0.98667	0.00889	G	T	222	2	1	0.0346261	0.0349283	0	1
AX-147216487	3	27019907	C/T	0.99115	0.00885	T	C	224	2	0	0.0173886	0.0175425	0	1
AX-147216491	3	27431490	C/T	0.98222	0.01333	T	C	221	3	1	0.043017	0.0435038	0.00884956	0.798198
AX-147216492	3	27432551	C/T	0.99115	0.00885	T	C	224	2	0	0.0173886	0.0175425	0	1
AX-147216493	3	27432945	A/G	0.99115	0.00885	G	A	224	2	0	0.0173886	0.0175425	0	1
AX-147216494	3	27433321	C/T	0.99115	0.00885	C	T	224	2	0	0.0173886	0.0175425	0	1
AX-147216496	3	27433789	A/G	0.99115	0.00885	G	A	224	2	0	0.0173886	0.0175425	0	1
AX-147216497	3	27434672	A/C	0.99111	0.00889	A	C	223	2	1	0.0346261	0.0349283	0	1
AX-147216501	3	27608746	C/T	0.60274	0.3653	C	T	132	80	7	0.440649	0.52972	0	1
AX-147216502	3	27608767	A/G	0.61187	0.38813	G	A	134	85	7	0.438127	0.525491	0	1
AX-147216503	3	27634141	A/G	0.9292	0.0708	A	G	210	16	0	0.122913	0.131569	0	1
AX-147216509	3	27698857	C/T	0.63761	0.32569	T	C	139	71	8	0.438562	0.518012	0.00884956	0.983066
AX-147216510	3	27699400	A/C	0.9292	0.0708	A	C	210	16	0	0.122913	0.131569	0	1
AX-147216511	3	27798492	A/C	0.9292	0.0708	A	C	210	16	0	0.122913	0.131569	0	1
AX-147216514	3	27916800	G/T	0.9292	0.0708	G	T	210	16	0	0.122913	0.131569	0	1
AX-147216515	3	28022843	A/C	0.92035	0.07965	A	C	208	18	0	0.135859	0.146605	0	1
AX-147216516	3	28023363	C/T	0.9292	0.0708	C	T	210	16	0	0.122913	0.131569	0	1
AX-147216519	3	28050238	A/G	0.9292	0.0708	A	G	210	16	0	0.122913	0.131569	0	1
AX-147216522	3	28122954	G/T	0.56195	0.43805	G	T	127	99	0	0.371133	0.492325	0.00884956	0.982183
AX-147216523	3	28297502	C/T	0.92035	0.07965	T	C	208	18	0	0.135859	0.146605	0.0176991	0.880278
AX-147216527	3	28417018	A/G	0.9646	0.0354	G	A	218	8	0	0.0659586	0.0682904	0	1
AX-147216528	3	28417360	C/T	0.99115	0.00885	T	C	224	2	0	0.0173886	0.0175425	0	1
AX-147216530	3	28475778	A/G	0.9823	0.0177	G	A	222	4	0	0.0341672	0.0347717	0	1
AX-147216533	3	28589241	A/G	0.9823	0.0177	A	G	222	4	0	0.0341672	0.0347717	0	1
AX-147216539	3	28996283	C/T	0.99115	0.00885	T	C	224	2	0	0.0173886	0.0175425	0	1
AX-147216540	3	28996797	C/T	0.99115	0.00885	T	C	224	2	0	0.0173886	0.0175425	0	1
AX-147216541	3	29034886	C/T	0.98673	0.01327	T	C	223	3	0	0.0258531	0.0261963	0.00884956	0.664671
AX-147216545	3	29165561	C/T	0.99115	0.00885	T	C	224	2	0	0.0173886	0.0175425	0	1
AX-147216546	3	29169307	A/G	0.98673	0.01327	G	A	223	3	0	0.0258531	0.0261963	0.00884956	0.664671
AX-147216549	3	29207971	A/G	0.99115	0.00885	A	G	224	2	0	0.0173886	0.0175425	0	1
AX-147216551	3	29223779	A/C	0.99115	0.00885	C	A	224	2	0	0.0173886	0.0175425	0	1
AX-147216552	3	29224462	A/G	0.98673	0.01327	G	A	223	3	0	0.0258531	0.0261963	0.00884956	0.664671
AX-147216554	3	29226972	A/C	0.99115	0.00885	A	C	224	2	0	0.0173886	0.0175425	0	1
AX-147216557	3	29230829	C/T	0.99115	0.00885	T	C	224	2	0	0.0173886	0.0175425	0	1
AX-147216563	3	29380310	G/T	0.56	0.43556	G	T	126	98	1	0.384086	0.501057	0	1
AX-147216564	3	29380826	A/G	0.99115	0.00885	G	A	224	2	0	0.0173886	0.0175425	0	1
AX-147216570	3	29722463	A/G	0.88053	0.11947	G	A	199	27	0	0.18826	0.210392	0.0265487	0.87486
AX-147216575	3	29799381	A/G	0.81858	0.18142	G	A	185	41	0	0.252901	0.297008	0.0265487	0.911369
AX-147216578	3	29916106	G/T	0.99115	0.00885	G	T	224	2	0	0.0173886	0.0175425	0	1
AX-147216579	3	29916494	A/G	0.99115	0.00885	A	G	224	2	0	0.0173886	0.0175425	0	1
AX-147216584	3	30066328	C/T	0.97345	0.02655	C	T	220	6	0	0.0503519	0.0516877	0	1
AX-147216587	3	30184089	A/G	0.9823	0.0177	A	G	222	4	0	0.0341672	0.0347717	0	1
AX-147216590	3	30316427	C/T	0.99115	0.00885	T	C	224	2	0	0.0173886	0.0175425	0	1
AX-147216594	3	30332403	C/T	0.9823	0.0177	C	T	222	4	0	0.0341672	0.0347717	0	1
AX-147216599	3	30565512	C/T	0.50885	0.49115	T	C	115	111	0	0.374922	0.499843	0.0265487	0.947344
AX-147216605	3	30661155	C/T	0.72566	0.27434	T	C	164	62	0	0.318889	0.398152	0	1
AX-147216607	3	30923591	C/T	0.66372	0.33628	C	T	150	76	0	0.34676	0.446394	0.0176991	0.960695
AX-147216612	3	31308682	C/T	0.84956	0.15044	T	C	192	34	0	0.222949	0.255619	0	1
AX-147216613	3	31309264	A/C	0.66372	0.33628	A	C	150	76	0	0.34676	0.446394	0.0176991	0.960695
AX-147216616	3	31537524	A/G	0.68519	0.31481	G	A	148	68	10	0.433216	0.497455	0	1
AX-147216619	3	31618317	A/G	0.99115	0.00885	A	G	224	2	0	0.0173886	0.0175425	0	1
AX-147216621	3	31736832	A/G	0.97345	0.02655	A	G	220	6	0	0.0503519	0.0516877	0	1
AX-147216622	3	31738286	A/G	0.97345	0.02655	G	A	220	6	0	0.0503519	0.0516877	0	1
AX-147216623	3	31738356	C/T	0.97345	0.02655	C	T	220	6	0	0.0503519	0.0516877	0	1
AX-147216636	3	32295177	A/G	0.99115	0.00885	G	A	224	2	0	0.0173886	0.0175425	0	1
AX-147216639	3	32296015	A/G	0.99115	0.00885	A	G	224	2	0	0.0173886	0.0175425	0	1
AX-147216641	3	32339692	A/G	0.9823	0.0177	G	A	222	4	0	0.0341672	0.0347717	0	1
AX-147216644	3	32521790	G/T	0.67257	0.32743	G	T	152	74	0	0.343447	0.440442	0	1
AX-147216652	3	32581731	C/T	0.85841	0.14159	T	C	194	32	0	0.213543	0.243089	0	1
AX-147216653	3	32582445	C/T	0.9469	0.0531	T	C	214	12	0	0.0955003	0.100556	0	1
AX-147216654	3	32582649	A/G	0.67257	0.32743	A	G	152	74	0	0.343447	0.440442	0	1
AX-147216679	3	34587359	A/G	0.99115	0.00885	A	G	224	2	0	0.0173886	0.0175425	0	1
AX-147216680	3	34587648	A/G	0.99115	0.00885	A	G	224	2	0	0.0173886	0.0175425	0	1
AX-147216681	3	34588885	G/T	0.98667	0.00889	T	G	222	2	1	0.0346261	0.0349283	0	1
AX-147216690	3	34884354	A/C	0.99115	0.00885	C	A	224	2	0	0.0173886	0.0175425	0	1
AX-147216694	3	34993156	G/T	0.99115	0.00885	T	G	224	2	0	0.0173886	0.0175425	0	1
AX-147216696	3	35145516	C/T	0.86222	0.13333	T	C	194	30	1	0.219352	0.245438	0	1
AX-147216697	3	35221870	C/T	0.97321	0.01786	T	C	218	4	2	0.0677508	0.0689169	0	1
AX-147216698	3	35222935	C/T	0.98673	0.01327	C	T	223	3	0	0.0258531	0.0261963	0.00884956	0.664671
AX-147216701	3	35706793	C/T	0.9469	0.0531	C	T	214	12	0	0.0955003	0.100556	0	1
AX-147216703	3	35706993	A/G	0.9469	0.0531	A	G	214	12	0	0.0955003	0.100556	0	1
AX-147216704	3	35707804	C/T	0.96889	0.02667	C	T	218	6	1	0.0673028	0.0687603	0	1
AX-147216706	3	35709034	A/G	0.63717	0.36283	G	A	144	82	0	0.355477	0.46237	0	1
AX-147216709	3	35711468	A/C	0.9469	0.0531	C	A	214	12	0	0.0955003	0.100556	0	1
AX-147216710	3	35718474	A/G	0.98222	0.01778	A	G	221	4	1	0.0512588	0.0520009	0	1
AX-147216712	3	35997407	A/G	0.91556	0.08444	A	G	206	19	1	0.158299	0.17006	0.0265487	0.845161
AX-147216714	3	36003769	A/C	0.9469	0.0531	C	A	214	12	0	0.0955003	0.100556	0	1
AX-147216730	3	37183027	A/G	0.57522	0.42478	G	A	130	96	0	0.369278	0.488684	0	1
AX-147216731	3	37185098	A/G	0.57522	0.42478	G	A	130	96	0	0.369278	0.488684	0	1
AX-147216735	3	38006089	G/T	0.99115	0.00885	T	G	224	2	0	0.0173886	0.0175425	0	1
AX-147216751	3	39273153	G/T	0.9823	0.0177	T	G	222	4	0	0.0341672	0.0347717	0	1
AX-147216754	3	39490205	A/G	0.99115	0.00885	G	A	224	2	0	0.0173886	0.0175425	0	1
AX-147216756	3	39526035	A/G	0.77578	0.22422	A	G	173	50	3	0.328268	0.384525	0	1
AX-147216759	3	39552414	C/T	0.99115	0.00885	T	C	224	2	0	0.0173886	0.0175425	0	1
AX-147216760	3	39552836	A/C	0.98667	0.01333	C	A	222	3	1	0.0346261	0.0349283	0	1
AX-147216762	3	39554907	A/G	0.98222	0.01778	A	G	221	4	1	0.0512588	0.0520009	0	1
AX-147216763	3	39596314	A/G	0.64602	0.35398	A	G	146	80	0	0.35277	0.457358	0	1
AX-147216768	3	39621816	C/T	0.98667	0.00889	T	C	222	2	1	0.0346261	0.0349283	0	1
AX-147216772	3	39668612	C/T	0.73451	0.26549	C	T	166	60	0	0.313954	0.390007	0	1
AX-147216777	3	39687820	A/G	0.99115	0.00885	A	G	224	2	0	0.0173886	0.0175425	0	1
AX-147216791	3	39739830	G/T	0.99115	0.00885	G	T	224	2	0	0.0173886	0.0175425	0	1
AX-147216812	3	39916678	C/T	0.99115	0.00885	T	C	224	2	0	0.0173886	0.0175425	0	1
AX-147216822	3	39970186	C/T	0.9823	0.0177	T	C	222	4	0	0.0341672	0.0347717	0	1
AX-147216823	3	39975487	C/T	0.7757	0.16822	T	C	166	36	12	0.383719	0.423839	0	1
AX-147216824	3	39977311	A/G	0.74336	0.25664	A	G	168	58	0	0.308759	0.381549	0	1
AX-147216825	3	39977414	A/G	0.74336	0.25664	A	G	168	58	0	0.308759	0.381549	0	1
AX-147216827	3	40011892	A/G	0.74336	0.25664	G	A	168	58	0	0.308759	0.381549	0	1
AX-147216828	3	40011977	C/T	0.74667	0.24889	T	C	168	56	1	0.317982	0.385935	0	1
AX-147216829	3	40012027	A/G	0.76444	0.23556	G	A	172	53	1	0.306339	0.367766	0	1
AX-147216830	3	40012704	A/G	0.74336	0.25664	G	A	168	58	0	0.308759	0.381549	0	1
AX-147216831	3	40012767	A/G	0.75556	0.24444	G	A	170	55	1	0.312302	0.377007	0	1
AX-147216832	3	40012834	C/T	0.75893	0.23214	T	C	170	52	2	0.320625	0.380923	0	1
AX-147216833	3	40012913	A/G	0.75	0.25	G	A	168	56	2	0.326529	0.390007	0	1
AX-147216834	3	40013181	C/T	0.76018	0.21719	C	T	168	48	5	0.34815	0.400345	0	1
AX-147216835	3	40013211	C/T	0.75	0.24107	T	C	168	54	2	0.326529	0.390007	0	1
AX-147216836	3	40015611	G/T	0.74439	0.24215	T	G	166	54	3	0.34025	0.402694	0	1
AX-147216837	3	40016082	C/T	0.73874	0.24324	C	T	164	54	4	0.353478	0.415068	0	1
AX-147216838	3	40016622	C/T	0.73214	0.25893	T	C	164	58	2	0.3375	0.407236	0	1
AX-147216841	3	40020497	A/G	0.80543	0.19457	G	A	178	43	5	0.311825	0.34944	0	1
AX-147216860	3	40550681	C/T	0.9469	0.0531	T	C	214	12	0	0.0955003	0.100556	0	1
AX-147216883	3	42618206	C/T	0.69912	0.30088	T	C	158	68	0	0.332209	0.420706	0	1
AX-147216890	3	43228771	A/C	0.83857	0.16143	A	C	187	36	3	0.276457	0.311066	0	1
AX-147216891	3	43230527	C/T	0.80889	0.18667	C	T	182	42	1	0.271958	0.316861	0	1
AX-147216892	3	43241282	G/T	0.9823	0.0177	T	G	222	4	0	0.0341672	0.0347717	0	1
AX-147216893	3	43552115	C/T	0.9646	0.0354	C	T	218	8	0	0.0659586	0.0682904	0	1
AX-147216894	3	43552958	C/T	0.78761	0.21239	T	C	178	48	0	0.278595	0.33456	0	1
AX-147216908	3	44338539	G/T	0.65909	0.31364	T	G	145	69	6	0.412737	0.492325	0.00884956	0.982183
AX-147216911	3	44353475	C/T	0.85841	0.14159	T	C	194	32	0	0.213543	0.243089	0	1
AX-147216914	3	45834265	A/C	0.9823	0.0177	C	A	222	4	0	0.0341672	0.0347717	0	1
AX-147216920	3	46317348	A/C	0.9823	0.0177	A	C	222	4	0	0.0341672	0.0347717	0	1
AX-147216922	3	46478504	G/T	0.51327	0.48673	G	T	116	110	0	0.374824	0.499648	0.0176991	0.964885
AX-147216924	3	46483720	C/T	0.71239	0.28761	T	C	161	65	0	0.325821	0.409782	0.079646	0.807192
AX-147216926	3	46783045	G/T	0.51613	0.4424	T	G	112	96	9	0.473591	0.567625	0	1
AX-147216928	3	47711086	C/T	0.99115	0.00885	C	T	224	2	0	0.0173886	0.0175425	0	1
AX-147216931	3	47713171	C/T	0.96	0.03556	T	C	216	8	1	0.0827739	0.0852064	0	1
AX-147216936	3	48110488	A/G	0.76106	0.23894	G	A	172	54	0	0.297557	0.363693	0	1
AX-147216938	3	48185006	C/T	0.9823	0.0177	C	T	222	4	0	0.0341672	0.0347717	0	1
AX-147216943	3	48333885	C/T	0.83556	0.16	T	C	188	36	1	0.24733	0.282559	0	1
AX-147216965	3	52229914	G/T	0.9823	0.0177	T	G	222	4	0	0.0341672	0.0347717	0	1
AX-147216967	3	53078050	C/T	0.95964	0.02691	T	C	214	6	3	0.0994368	0.101966	0	1
AX-147216970	3	54582936	A/G	0.99115	0.00885	A	G	224	2	0	0.0173886	0.0175425	0	1
AX-147216982	3	57559587	A/G	0.99115	0.00885	A	G	224	2	0	0.0173886	0.0175425	0	1
AX-147216987	3	58725532	C/T	0.97778	0.01778	T	C	220	4	1	0.0512588	0.0520009	0	1
AX-147216988	3	60311893	C/T	0.99115	0.00885	T	C	224	2	0	0.0173886	0.0175425	0	1
AX-147216994	3	61339394	A/G	0.99115	0.00885	A	G	224	2	0	0.0173886	0.0175425	0	1
AX-147216997	3	64446224	G/T	0.61062	0.38938	G	T	138	88	0	0.362464	0.475527	0	1
AX-147216998	3	64446661	C/T	0.61062	0.38938	C	T	138	88	0	0.362464	0.475527	0.0176991	0.963103
AX-147216999	3	64446705	A/C	0.61062	0.38938	C	A	138	88	0	0.362464	0.475527	0.0176991	0.963103
AX-147217000	3	64446743	C/T	0.61947	0.38053	C	T	140	86	0	0.36032	0.471454	0	1
AX-147217002	3	64449488	C/T	0.53097	0.46903	C	T	120	106	0	0.374039	0.498081	0	1
AX-147217013	3	65040436	A/G	0.88889	0.11111	G	A	200	25	1	0.18771	0.205498	0	1
AX-147217025	3	68909169	C/T	0.94222	0.05333	T	C	212	12	1	0.112059	0.117159	0	1
AX-147217028	3	70130105	C/T	0.99115	0.00885	T	C	224	2	0	0.0173886	0.0175425	0	1
AX-147217037	3	70866533	G/T	0.96429	0.02679	T	G	216	6	2	0.0836592	0.0855196	0	1
AX-147217038	3	70868634	A/G	0.99115	0.00885	A	G	224	2	0	0.0173886	0.0175425	0	1
AX-147217041	3	71604588	C/T	0.99115	0.00885	T	C	224	2	0	0.0173886	0.0175425	0	1
AX-147217042	3	71608019	C/T	0.5885	0.4115	T	C	133	93	0	0.367046	0.484337	0.0265487	0.945657
AX-147217048	3	74311413	C/T	0.85202	0.13453	T	C	190	30	3	0.248955	0.274884	0	1
AX-147217052	3	74320340	A/G	0.99115	0.00885	A	G	224	2	0	0.0173886	0.0175425	0	1
AX-147217057	3	75056338	A/G	0.99115	0.00885	A	G	224	2	0	0.0173886	0.0175425	0	1
AX-147217060	3	75062422	A/G	0.53097	0.46903	G	A	120	106	0	0.374039	0.498081	0	1
AX-147217064	3	75139275	G/T	0.90265	0.09735	T	G	204	22	0	0.160296	0.175738	0	1
AX-147217065	3	75596018	C/T	0.99115	0.00885	C	T	224	2	0	0.0173886	0.0175425	0	1
AX-147217068	3	76436335	G/T	0.97345	0.02655	G	T	220	6	0	0.0503519	0.0516877	0	1
AX-147217074	3	77488736	C/T	0.99115	0.00885	C	T	224	2	0	0.0173886	0.0175425	0	1
AX-147217075	3	77490876	A/C	0.99115	0.00885	C	A	224	2	0	0.0173886	0.0175425	0	1
AX-147217080	3	80473557	A/G	0.60177	0.39823	G	A	136	90	0	0.364428	0.479286	0	1
AX-147217082	3	80907517	A/G	0.99115	0.00885	A	G	224	2	0	0.0173886	0.0175425	0	1
AX-147217083	3	80907554	C/T	0.9823	0.0177	T	C	222	4	0	0.0341672	0.0347717	0	1
AX-147217084	3	81073758	G/T	0.96889	0.02667	G	T	218	6	1	0.0673028	0.0687603	0	1
AX-147217085	3	81073811	A/G	0.92857	0.07143	G	A	208	16	2	0.141764	0.148798	0	1
AX-147217086	3	81083258	C/T	0.65044	0.34956	C	T	147	79	0	0.351343	0.454734	0.00884956	0.98071
AX-147217089	3	81833844	A/G	0.97345	0.02655	A	G	220	6	0	0.0503519	0.0516877	0	1
AX-147217092	3	82441067	A/G	0.70796	0.29204	G	A	160	66	0	0.32801	0.413501	0.0353982	0.915119
AX-147217096	3	82831108	A/G	0.99115	0.00885	G	A	224	2	0	0.0173886	0.0175425	0	1
AX-147217100	3	84016266	A/G	0.52941	0.47059	A	G	117	104	5	0.434878	0.540684	0	1
AX-147217107	3	85254244	C/T	0.99115	0.00885	C	T	224	2	0	0.0173886	0.0175425	0	1
AX-147217114	3	87036466	A/G	1	0	A	NA	225	0	1	0.0173886	0.0175425	0	1
AX-147217115	3	87249275	G/T	0.95575	0.04425	T	G	216	10	0	0.081003	0.0845798	0	1
AX-147217119	3	87518942	C/T	0.5	0.4537	T	C	108	98	10	0.483367	0.575769	0	1
AX-147217121	3	89333751	A/G	0.76786	0.23214	A	G	172	52	2	0.320625	0.380923	0	1
AX-147217122	3	89378169	A/G	0.99115	0.00885	A	G	224	2	0	0.0173886	0.0175425	0	1
AX-147217124	3	89909654	C/T	0.99115	0.00885	T	C	224	2	0	0.0173886	0.0175425	0	1
AX-147217130	3	91149324	A/C	0.95575	0.04425	A	C	216	10	0	0.081003	0.0845798	0.0353982	0.584416
AX-147217132	3	91569441	A/G	0.99115	0.00885	A	G	224	2	0	0.0173886	0.0175425	0	1
AX-147217133	3	91572238	C/T	0.99115	0.00885	C	T	224	2	0	0.0173886	0.0175425	0	1
AX-147217135	3	91573974	C/T	0.99115	0.00885	T	C	224	2	0	0.0173886	0.0175425	0	1
AX-147217141	3	92825455	G/T	0.62832	0.37168	T	G	142	84	0	0.357992	0.467069	0	1
AX-147217143	3	93650574	A/C	0.58929	0.41071	C	A	132	92	2	0.391447	0.499961	0	1
AX-147217144	3	93975172	A/G	0.99115	0.00885	G	A	224	2	0	0.0173886	0.0175425	0	1
AX-147217145	3	93976017	A/C	0.99115	0.00885	C	A	224	2	0	0.0173886	0.0175425	0	1
AX-147217146	3	94025426	C/T	0.99115	0.00885	C	T	224	2	0	0.0173886	0.0175425	0	1
AX-147217148	3	94045081	A/G	0.99115	0.00885	A	G	224	2	0	0.0173886	0.0175425	0	1
AX-147217149	3	94046003	C/T	0.99115	0.00885	T	C	224	2	0	0.0173886	0.0175425	0	1
AX-147217151	3	95342348	G/T	0.63063	0.35135	T	G	140	78	4	0.403208	0.495888	0	1
AX-147217156	3	96336557	A/C	0.99556	0.00444	C	A	224	1	1	0.0173886	0.0175425	0	1
AX-147217175	3	99862008	A/G	0.75664	0.24336	G	A	171	55	0	0.300462	0.368275	0.0442478	0.880851
AX-147217178	3	100093420	G/T	0.92035	0.07965	G	T	208	18	0	0.135859	0.146605	0	1
AX-147217182	3	100113633	C/T	0.58407	0.41593	T	C	132	94	0	0.367832	0.485864	0.0176991	0.963888
AX-147217183	3	100113686	C/T	0.71681	0.28319	T	C	162	64	0	0.323572	0.405983	0.0176991	0.956782
AX-147217195	3	100984921	A/G	0.9469	0.0531	G	A	214	12	0	0.0955003	0.100556	0	1
AX-147217197	3	101082563	A/G	0.53097	0.46903	G	A	120	106	0	0.374039	0.498081	0	1
AX-147217201	3	101625507	A/G	0.89381	0.10619	G	A	202	24	0	0.171816	0.189835	0	1
AX-147217212	3	102156173	A/G	0.53097	0.46903	A	G	120	106	0	0.374039	0.498081	0	1
AX-147217213	3	102157187	A/C	0.53097	0.46903	A	C	120	106	0	0.374039	0.498081	0	1
AX-147217226	3	103344217	A/G	0.56637	0.43363	G	A	128	98	0	0.370556	0.49119	0	1
AX-147217227	3	103487206	A/G	0.89381	0.10619	G	A	202	24	0	0.171816	0.189835	0.0176991	0.907553
AX-147217231	3	103515365	A/G	0.99115	0.00885	G	A	224	2	0	0.0173886	0.0175425	0	1
AX-147217234	3	103598832	C/T	0.9823	0.0177	C	T	222	4	0	0.0341672	0.0347717	0	1
AX-147217244	3	104533573	C/T	0.99115	0.00885	C	T	224	2	0	0.0173886	0.0175425	0	1
AX-147217251	3	105192213	C/T	0.85333	0.14222	C	T	192	32	1	0.229069	0.258125	0	1
AX-147217253	3	105464175	A/C	0.99115	0.00885	C	A	224	2	0	0.0173886	0.0175425	0	1
AX-147217257	3	106087445	A/G	0.66222	0.33778	G	A	149	76	1	0.359301	0.455126	0.0442478	0.903598
AX-147217260	3	106298594	A/C	0.99115	0.00885	A	C	224	2	0	0.0173886	0.0175425	0	1
AX-147217263	3	106487650	C/T	0.99115	0.00885	T	C	224	2	0	0.0173886	0.0175425	0	1
AX-147217264	3	106997080	A/G	0.99115	0.00885	A	G	224	2	0	0.0173886	0.0175425	0	1
AX-147217265	3	106997789	A/G	0.99115	0.00885	A	G	224	2	0	0.0173886	0.0175425	0	1
AX-147217270	3	107535943	A/G	0.94643	0.05357	A	G	212	12	2	0.128037	0.133448	0	1
AX-147217274	3	107596037	A/G	0.63717	0.36283	G	A	144	82	0	0.355477	0.46237	0	1
AX-147217283	3	107970504	C/T	0.70796	0.29204	T	C	160	66	0	0.32801	0.413501	0.0353982	0.915119
AX-147217284	3	108046493	A/C	0.9823	0.0177	C	A	222	4	0	0.0341672	0.0347717	0	1
AX-147217287	3	108110748	A/G	0.99115	0.00885	G	A	224	2	0	0.0173886	0.0175425	0	1
AX-147217292	3	108304143	C/T	0.9823	0.0177	T	C	222	4	0	0.0341672	0.0347717	0	1
AX-147217298	3	108830081	A/C	0.99115	0.00885	A	C	224	2	0	0.0173886	0.0175425	0	1
AX-147217312	3	108968294	C/T	0.99115	0.00885	C	T	224	2	0	0.0173886	0.0175425	0	1
AX-147217313	3	108968618	A/G	0.99115	0.00885	A	G	224	2	0	0.0173886	0.0175425	0	1
AX-147217316	3	109039779	C/T	0.99107	0.00893	T	A	222	2	2	0.0341672	0.0347717	0	1
AX-147217317	3	109112230	A/G	0.81858	0.18142	G	A	185	41	0	0.252901	0.297008	0.0265487	0.911369
AX-147217318	3	109120755	A/G	0.9823	0.0177	G	A	222	4	0	0.0341672	0.0347717	0	1
AX-147217331	3	109657484	C/T	0.99115	0.00885	C	T	224	2	0	0.0173886	0.0175425	0	1
AX-147217337	3	110095624	A/C	0.99115	0.00885	A	C	224	2	0	0.0173886	0.0175425	0	1
AX-147217346	3	110496307	A/G	0.66372	0.33628	G	A	150	76	0	0.34676	0.446394	0	1
AX-147217357	3	110873138	G/T	0.64889	0.34667	T	G	146	78	1	0.363958	0.463466	0	1
AX-147217366	3	111444671	A/G	0.99115	0.00885	A	G	224	2	0	0.0173886	0.0175425	0	1
AX-147217370	3	111515559	A/G	0.9823	0.0177	G	A	222	4	0	0.0341672	0.0347717	0	1
AX-147217378	3	111842278	C/T	0.9823	0.0177	T	C	222	4	0	0.0341672	0.0347717	0	1
AX-147217387	3	112382715	A/G	0.94222	0.05778	G	A	212	13	1	0.112059	0.117159	0	1
AX-147217389	3	112538599	A/C	0.9823	0.0177	C	A	222	4	0	0.0341672	0.0347717	0	1
AX-147217393	3	112830735	C/T	0.9823	0.0177	C	T	222	4	0	0.0341672	0.0347717	0	1
AX-147217394	3	112833970	A/C	0.99115	0.00885	A	C	224	2	0	0.0173886	0.0175425	0	1
AX-147217400	3	112946283	A/G	0.99115	0.00885	A	G	224	2	0	0.0173886	0.0175425	0	1
AX-147217402	3	112949995	A/G	0.9469	0.0531	A	G	214	12	0	0.0955003	0.100556	0	1
AX-147217416	3	113563119	A/G	0.95495	0.04505	A	G	212	10	4	0.144293	0.149738	0	1
AX-147217418	3	113791417	A/G	0.61504	0.38496	G	A	139	87	0	0.361414	0.47353	0.0265487	0.944417
AX-147217424	3	113841045	A/G	0.99115	0.00885	G	A	224	2	0	0.0173886	0.0175425	0	1
AX-147217426	3	113843257	C/T	0.99115	0.00885	T	C	224	2	0	0.0173886	0.0175425	0	1
AX-147217430	3	113887013	C/T	0.73636	0.23636	T	C	162	52	6	0.372817	0.430417	0	1
AX-147217433	3	114060316	C/T	0.50885	0.49115	C	T	115	111	0	0.374922	0.499843	0.00884956	0.982451
AX-147217434	3	114062892	A/G	0.87111	0.12889	A	G	196	29	1	0.214341	0.238977	0.0265487	0.889836
AX-147217436	3	114090191	C/T	0.99115	0.00885	T	C	224	2	0	0.0173886	0.0175425	0	1
AX-147217447	3	114497364	C/T	0.99115	0.00885	C	T	224	2	0	0.0173886	0.0175425	0	1
AX-147217448	3	114498515	G/T	0.68444	0.31111	T	G	154	70	1	0.35048	0.439659	0.0176991	0.960093
AX-147217449	3	114500411	C/T	0.96889	0.02667	C	T	218	6	1	0.0673028	0.0687603	0	1
AX-147217455	3	114595883	A/G	0.99115	0.00885	A	G	224	2	0	0.0173886	0.0175425	0	1
AX-147217458	3	114620850	C/T	0.95133	0.04867	T	C	215	11	0	0.0883191	0.0926071	0.0442478	0.525424
AX-147217460	3	114620989	A/C	0.97345	0.02655	C	A	220	6	0	0.0503519	0.0516877	0	1
AX-147217463	3	114625481	C/T	0.97345	0.02655	T	C	220	6	0	0.0503519	0.0516877	0	1
AX-147217464	3	114694188	A/C	0.99115	0.00885	A	C	224	2	0	0.0173886	0.0175425	0	1
[truncated: 11,569 more rows]

## Sheet: Heterozygosity among accessions
Table 1b: Levels of heterozygosity in the minicore collection:
PI	CC code	Hetrozygous calls	Percentage
PI200441	C10	1051	28.2451
PI461434	C72	977	26.2564
PI290560	C32	746	20.0484
PI325943	C47	686	18.4359
PI337406	C52	611	16.4203
PI259836	C14	437	11.7442
PI339960	C54	420	11.2873
PI270905	C24	373	10.0242
PI268586	C17	272	7.30986
Tamrun OL 11	C132	157	4.2193
PI476636	C76	79	2.12309
Floriday Fancy	C111	72	1.93496
PI429420	C68	65	1.74684
PI461427	C71	50	1.34372
PI295250	C37	43	1.1556
PI494034	C107	40	1.07498
PI471952	C73	39	1.04811
PI313129	C43	39	1.04811
PI399581	C64	37	0.994356
PI502040	C85	37	0.994356
PI476432	C75	35	0.940607
PI496401	C83	26	0.698737
PI494795	C82	24	0.644988
PI338338	C53	23	0.618113
PI497639	C103	22	0.591239
Bailey	C110	21	0.564364
PI331314	C49	21	0.564364
PI493880	C100	19	0.510615
PI493729	C99	16	0.429992
PI290620	C35	16	0.429992
PI494018	C106	15	0.403117
PI270907	C25	15	0.403117
PI478819	C77	14	0.376243
PI270786	C23	14	0.376243
PI343384	C55	14	0.376243
PI270998	C26	13	0.349368
PI478850	C78	13	0.349368
PI475931	T647	13	0.349368
PI481795	C79	12	0.322494
PI502120	C87	11	0.295619
PI162857	C7	11	0.295619
PI262038	C16	11	0.295619
PI497517	C102	10	0.268745
PI274193	C28	10	0.268745
PI319770	C45	10	0.268745
PI471954	C74	9	0.24187
PI476025	C91	9	0.24187
PI295309	C38	9	0.24187
PI319768	C44	9	0.24187
PI502111	C86	9	0.24187
PI408743	C67	8	0.214996
PI482189	C81	8	0.214996
PI493356	C93	8	0.214996
PI493631	C96	8	0.214996
PI259617	C12	8	0.214996
PI295730	C39	8	0.214996
PI497318	C104	8	0.214996
PI403813	C65	7	0.188121
PI268696	C18	7	0.188121
PI290594	C34	7	0.188121
PI296550	C40	7	0.188121
PI296558	C41	7	0.188121
PI468271	T640	7	0.188121
PI433347	C69	6	0.161247
Jupiter	C134	6	0.161247
PI152146	C1	6	0.161247
PI162655	C6	6	0.161247
PI356004	C59	5	0.134372
PI372271	C62	5	0.134372
PI372305	C63	5	0.134372
PI407667	C66	5	0.134372
PI482120	C80	5	0.134372
PI475863	C89	5	0.134372
Red River	C133	5	0.134372
PI240560	C11	5	0.134372
PI370331	C60	5	0.134372
PI355271	C58	4	0.107498
PI496448	C84	4	0.107498
PI475918	C90	4	0.107498
PI155107	C2	4	0.107498
PI288146	C29	4	0.107498
PI288210	C30	4	0.107498
PI290536	C31	4	0.107498
PI268868	C21	4	0.107498
PI493717	C98	4	0.107498
PI442768	C70	3	0.0806235
PI493547	C94	3	0.0806235
PI493693	C97	3	0.0806235
PI271019	C27	3	0.0806235
PI290566	C33	3	0.0806235
PI268755	C19	3	0.0806235
PI343398	C56	3	0.0806235
PI493581	C95	2	0.053749
PI497395	C105	2	0.053749
PI259658	C13	2	0.053749
PI292950	C36	2	0.053749
PI323268	C46	2	0.053749
PI298854	C42	2	0.053749
PI337293	C50	2	0.053749
PI337399	C51	2	0.053749
Tanmunt OL 06	C112	2	0.053749
PI355268	C57	1	0.0268745
PI371521	C61	1	0.0268745
PI158854	C4	1	0.0268745
PI159786	C5	1	0.0268745
PI196635	C9	1	0.0268745
PI259851	C15	1	0.0268745
PI268806	C20	1	0.0268745
PI268996	C22	1	0.0268745
PI504614	C88	0	0
PI493329	C92	0	0
PI157542	C3	0	0
PI196622	C8	0	0

## Sheet: SNP distribution 
Table 2a: Summary of SNP distribution in Axiom_Arachis array and their level of polymorphism in the 'Minicore Set'
Species	Pseudomolecule	SNPs on the array	Polymorphic SNPs	Monomorphic SNPs	% polymorphism	Genome-wide % of poly SNPs per molecule
Arachis hypogaea	A01	355	353	2	99.4366	2.6096
Arachis hypogaea	A02	1134	1132	2	99.8236	8.36845
Arachis hypogaea	A03	809	808	1	99.8764	5.97324
Arachis hypogaea	A04	885	884	1	99.887	6.53508
Arachis hypogaea	A05	608	606	2	99.6711	4.47993
Arachis hypogaea	A06	813	810	3	99.631	5.98802
Arachis hypogaea	A07	618	617	1	99.8382	4.56125
Arachis hypogaea	A08	737	737	0	100	5.44836
Arachis hypogaea	A09	579	576	3	99.4819	4.25815
Arachis hypogaea	A10	479	477	2	99.5825	3.52628
Arachis hypogaea	B01	410	407	3	99.2683	3.0088
Arachis hypogaea	B02	1060	1058	2	99.8113	7.82139
Arachis hypogaea	B03	795	789	6	99.2453	5.83278
Arachis hypogaea	B04	743	743	0	100	5.49272
Arachis hypogaea	B05	572	572	0	100	4.22858
Arachis hypogaea	B06	808	807	1	99.8762	5.96585
Arachis hypogaea	B07	602	601	1	99.8339	4.44297
Arachis hypogaea	B08	487	485	2	99.5893	3.58542
Arachis hypogaea	B09	625	621	4	99.36	4.59082
Arachis hypogaea	B10	447	444	3	99.3289	3.28232
Total		13566	13527	39	99.7125	100
Table 2b: Summary of SNPs used in this study
Chromosome	Number of polymorphic SNPs		Minor Allele Frequency
		≥ 0.05	≥ 0.1	≥ 0.2	≥ 0.3
1	353	157	132	108	92
2	1132	340	307	199	124
3	808	361	303	229	146
4	884	534	484	392	281
5	606	351	294	220	157
6	810	375	340	270	167
7	617	313	269	228	107
8	737	262	222	133	86
9	576	344	303	240	161
10	477	266	237	172	106
11	407	255	214	161	130
12	1058	286	246	148	94
13	789	354	299	213	136
14	743	398	337	262	190
15	572	296	253	184	126
16	807	322	285	210	109
17	601	273	235	169	115
18	485	259	225	152	81
19	621	285	247	189	106
20	444	269	243	174	117
Total	13527	6300	5475	4053	2631
Table 2c: Marker profile
Marker Type	Polymorphic class	Number of markers
	B/D	5510
	B/H	46
Dominant	A/H	26
0.725	A/tetrasomic	18
	A/OTV	9
	A/C	4335
	C/tetrasomic	7
Codominant	A/B without heterozygotes	1422
0.27	A/B class with heterozygotes	2295
Monomorphic	A/-	45
	Total	13713
Key:
Calls included:
A - like A reference
B - like B reference
H - heterozygous (roughly equal split between A and B signals)
C - like A reference, but with outlying calls
D - like B reference, but with outlying calls
tetrasomic - alleles from the subgenomes are indistinguishable
OTV - poor-quality call
Nocall - poor-quality call

## Sheet: Nucleotide Diversity
Table 3: Nucleotide diversity Estimates using a sliding window of size 500 and steo size 100
Chromosome	StartChrPosition	EndChrPosition	StartSite	EndSite	MidSite	SiteCount	AvgSiteCount	SegSites	PiPerBP	ThetaPerBP	TajimaD
1	127013	761803	0	499	249	500	500	498	0.14939	0.18792	-0.68803
1	7642144	1258836	100	599	349	500	500	500	0.11214	0.18867	-1.36123
1	29757221	2072499	200	699	449	500	500	500	0.08884	0.18867	-1.77568
1	90294156	2861850	300	799	549	500	500	500	0.07322	0.18867	-2.05338
2	220291	4131223	400	899	649	500	500	499	0.05923	0.1883	-2.30007
2	761944	5728813	500	999	749	500	500	499	0.06112	0.1883	-2.26648
2	1259250	12203389	600	1099	849	500	500	499	0.08397	0.1883	-1.85916
2	2072596	60562635	700	1199	949	500	500	499	0.112	0.1883	-1.35966
2	2901305	79180884	800	1299	1049	500	500	498	0.1495	0.18792	-0.68598
2	4223823	88589850	900	1399	1149	500	500	499	0.1823	0.1883	-0.10679
2	5730923	658177	1000	1499	1249	500	500	499	0.21437	0.1883	0.46461
2	12482417	7604417	1100	1599	1349	500	500	499	0.21954	0.1883	0.55688
2	60564335	21382109	1200	1699	1449	500	500	499	0.20854	0.1883	0.36078
2	79180939	31618317	1300	1799	1549	500	500	500	0.1903	0.18867	0.02895
2	88589873	75062422	1400	1899	1649	500	500	500	0.18554	0.18867	-0.05565
3	764303	114835017	1500	1999	1749	500	500	499	0.17247	0.1883	-0.28208
3	7745119	124129372	1600	2099	1849	500	500	499	0.17011	0.1883	-0.32405
3	21425925	129974333	1700	2199	1949	500	500	499	0.17933	0.1883	-0.15975
3	31736832	179223	1800	2299	2049	500	500	499	0.18585	0.1883	-0.04363
3	75139275	9842373	1900	2399	2149	500	500	499	0.19599	0.1883	0.13713
3	114990133	31124585	2000	2499	2249	500	500	500	0.20694	0.18867	0.32488
3	124182793	51860594	2100	2599	2349	500	500	500	0.22542	0.18867	0.65355
3	129974614	89754154	2200	2699	2449	500	500	500	0.2574	0.18867	1.22242
4	358603	113654993	2300	2799	2549	500	500	500	0.25784	0.18867	1.23012
4	9992643	117189767	2400	2899	2649	500	500	500	0.24018	0.18867	0.91608
4	31199533	119347231	2500	2999	2749	500	500	500	0.24183	0.18867	0.94553
4	52251963	120888048	2600	3099	2849	500	500	499	0.23131	0.1883	0.7665
4	89924220	4890969	2700	3199	2949	500	500	499	0.23597	0.1883	0.84958
4	113655089	15249821	2800	3299	3049	500	500	498	0.24881	0.18792	1.08736
4	117239061	41948157	2900	3399	3149	500	500	498	0.25914	0.18792	1.27178
4	119347421	81969778	3000	3499	3249	500	500	498	0.25175	0.18792	1.13984
4	120888056	93558942	3100	3599	3349	500	500	498	0.25928	0.18792	1.27436
5	5909022	104478825	3200	3699	3449	500	500	498	0.22931	0.18792	0.73904
5	15421706	687282	3300	3799	3549	500	500	499	0.22025	0.1883	0.5695
5	41951434	6547247	3400	3899	3649	500	500	499	0.20914	0.1883	0.37153
5	82076757	14851576	3500	3999	3749	500	500	499	0.20569	0.1883	0.31002
5	93599543	40161593	3600	4099	3849	500	500	500	0.20172	0.18867	0.23204
5	104521609	86761994	3700	4199	3949	500	500	500	0.20536	0.18867	0.29685
6	766733	105157006	3800	4299	4049	500	500	499	0.20905	0.1883	0.36995
6	6552994	108187289	3900	4399	4149	500	500	498	0.20312	0.18792	0.2715
6	14925853	110025620	4000	4499	4249	500	500	498	0.18656	0.18792	-0.02418
6	40690695	111973713	4100	4599	4349	500	500	497	0.20379	0.18754	0.2907
6	86762057	1550895	4200	4699	4449	500	500	497	0.17188	0.18754	-0.28013
6	105174205	3647838	4300	4799	4549	500	500	498	0.16409	0.18792	-0.42547
6	108188664	6961097	4400	4899	4649	500	500	498	0.17845	0.18792	-0.16905
6	110025787	21616270	4500	4999	4749	500	500	498	0.21034	0.18792	0.40035
6	111974959	54235015	4600	5099	4849	500	500	499	0.19994	0.1883	0.20758
7	1588328	75052241	4700	5199	4949	500	500	499	0.22627	0.1883	0.67679
7	3648944	4808738	4800	5299	5049	500	500	499	0.20752	0.1883	0.34258
7	7069001	6056657	4900	5399	5149	500	500	500	0.17219	0.18867	-0.2931
7	21616783	10949176	5000	5499	5249	500	500	500	0.14095	0.18867	-0.84874
7	54334742	25692282	5100	5599	5349	500	500	500	0.13195	0.18867	-1.00895
7	75080645	34847702	5200	5699	5449	500	500	500	0.12789	0.18867	-1.08106
8	4808916	41394098	5300	5799	5549	500	500	500	0.13893	0.18867	-0.88474
8	6057833	46172922	5400	5899	5649	500	500	500	0.16179	0.18867	-0.47807
8	11069379	2196078	5500	5999	5749	500	500	500	0.19558	0.18867	0.12283
8	26284875	7868170	5600	6099	5849	500	500	500	0.2031	0.18867	0.25662
8	34847825	33698631	5700	6199	5949	500	500	499	0.20486	0.1883	0.2952
8	41394099	91821140	5800	6299	6049	500	500	499	0.21	0.1883	0.38675
8	46191449	111612972	5900	6399	6149	500	500	499	0.23588	0.1883	0.84793
9	2211578	117668138	6000	6499	6249	500	500	497	0.23931	0.18754	0.9262
9	8086923	4280094	6100	6599	6349	500	500	497	0.2386	0.18754	0.91352
9	33711290	32765525	6200	6699	6449	500	500	498	0.23455	0.18792	0.83276
9	92299215	72854245	6300	6799	6549	500	500	498	0.23968	0.18792	0.92429
9	111649455	99957969	6400	6899	6649	500	500	497	0.22843	0.18754	0.73158
9	117747641	108169021	6500	6999	6749	500	500	498	0.22112	0.18792	0.59293
10	4284128	6129783	6600	7099	6849	500	500	498	0.22583	0.18792	0.677
10	33523461	32451735	6700	7199	6949	500	500	496	0.24445	0.18716	1.02699
10	72854856	114421968	6800	7299	7049	500	500	496	0.25066	0.18716	1.13846
10	100105102	135986574	6900	7399	7149	500	500	496	0.24461	0.18716	1.02988
10	108433058	613804	7000	7499	7249	500	500	497	0.21464	0.18754	0.48483
11	6131773	1461532	7100	7599	7349	500	500	497	0.1719	0.18754	-0.27985
11	33242521	1923887	7200	7699	7449	500	500	499	0.12186	0.1883	-1.18389
11	114422004	2370976	7300	7799	7549	500	500	499	0.08732	0.1883	-1.79945
11	136064251	4868775	7400	7899	7649	500	500	500	0.06744	0.18867	-2.15622
12	614915	6562147	7500	7999	7749	500	500	500	0.06128	0.18867	-2.26584
12	1461900	17351943	7600	8099	7849	500	500	500	0.07542	0.18867	-2.01425
12	1931837	65131379	7700	8199	7949	500	500	500	0.09491	0.18867	-1.66761
12	2371510	94886057	7800	8299	8049	500	500	499	0.11818	0.1883	-1.2495
12	4870105	104293611	7900	8399	8149	500	500	498	0.13786	0.18792	-0.89392
12	6562189	1668168	8000	8499	8249	500	500	498	0.17903	0.18792	-0.15869
12	18643849	5962100	8100	8599	8349	500	500	498	0.19207	0.18792	0.07407
12	65832236	14617119	8200	8699	8449	500	500	498	0.19687	0.18792	0.15979
12	94979524	25355107	8300	8799	8549	500	500	493	0.19825	0.18603	0.22029
12	104300217	43476907	8400	8899	8649	500	500	494	0.1924	0.18641	0.10791
13	1671090	111491523	8500	8999	8749	500	500	494	0.17241	0.18641	-0.25199
13	5962588	123435236	8600	9099	8849	500	500	494	0.16313	0.18641	-0.41906
13	14619689	130474986	8700	9199	8949	500	500	494	0.16925	0.18641	-0.30893
13	25572987	949620	8800	9299	9049	500	500	500	0.17193	0.18867	-0.29772
13	43511726	8695188	8900	9399	9149	500	500	500	0.19771	0.18867	0.1608
13	111628593	27079750	9000	9499	9249	500	500	500	0.21236	0.18867	0.42128
13	123562987	86503082	9100	9599	9349	500	500	500	0.22286	0.18867	0.6081
13	130519405	118653035	9200	9699	9449	500	500	500	0.24229	0.18867	0.95356
14	998790	126551674	9300	9799	9549	500	500	500	0.22829	0.18867	0.70457
14	8741853	129513065	9400	9899	9649	500	500	500	0.19794	0.18867	0.16483
14	27082175	131287386	9500	9999	9749	500	500	500	0.18707	0.18867	-0.02852
14	87330221	12696024	9600	10099	9849	500	500	500	0.2076	0.18867	0.33657
14	118653093	32095235	9700	10199	9949	500	500	500	0.19206	0.18867	0.06033
14	126553108	113103546	9800	10299	10049	500	500	500	0.1965	0.18867	0.13929
14	129513668	132670320	9900	10399	10149	500	500	500	0.20715	0.18867	0.32864
14	131292619	144838980	10000	10499	10249	500	500	500	0.21776	0.18867	0.51738
15	12725683	35326	10100	10599	10349	500	500	500	0.19786	0.18867	0.16337
15	32115841	4378852	10200	10699	10449	500	500	499	0.18723	0.1883	-0.01906
15	113303140	15107177	10300	10799	10549	500	500	499	0.18531	0.1883	-0.05322
15	133087108	32340224	10400	10899	10649	500	500	499	0.19269	0.1883	0.07826
15	144920416	111368668	10500	10999	10749	500	500	499	0.18608	0.1883	-0.03953
16	108328	127718187	10600	11099	10849	500	500	499	0.18552	0.1883	-0.0494
16	4435326	131954922	10700	11199	10949	500	500	500	0.17428	0.18867	-0.25603
16	15497422	133826493	10800	11299	11049	500	500	500	0.15858	0.18867	-0.53522
16	32340477	136159078	10900	11399	11149	500	500	500	0.15344	0.18867	-0.6266
16	111369287	2959936	11000	11499	11249	500	500	500	0.14875	0.18867	-0.71001
16	128084428	10207119	11100	11599	11349	500	500	500	0.15897	0.18867	-0.52832
16	132002692	31648456	11200	11699	11449	500	500	499	0.17851	0.1883	-0.17432
16	133827196	97187923	11300	11799	11549	500	500	499	0.19432	0.1883	0.10731
16	136644596	112696476	11400	11899	11649	500	500	499	0.18423	0.1883	-0.07249
17	2964357	125245699	11500	11999	11749	500	500	499	0.18429	0.1883	-0.07133
17	10207324	8462985	11600	12099	11849	500	500	499	0.17739	0.1883	-0.19444
17	32377140	24091105	11700	12199	11949	500	500	500	0.16965	0.18867	-0.33834
17	97834153	96296894	11800	12299	12049	500	500	500	0.1812	0.18867	-0.13296
17	112711276	120057622	11900	12399	12149	500	500	498	0.1907	0.18792	0.04971
17	125451870	766460	12000	12499	12249	500	500	498	0.19759	0.18792	0.17264
18	8937120	9144672	12100	12599	12349	500	500	498	0.19277	0.18792	0.08657
18	24734055	12277040	12200	12699	12449	500	500	498	0.16619	0.18792	-0.388
18	96425905	46524468	12300	12799	12549	500	500	494	0.17223	0.18641	-0.25522
18	120196773	115908414	12400	12899	12649	500	500	496	0.16945	0.18716	-0.31753
19	766595	140942803	12500	12999	12749	500	500	496	0.17022	0.18716	-0.30375
19	9543961	146013718	12600	13099	12849	500	500	496	0.18217	0.18716	-0.08951
19	12277073	8060685	12700	13199	12949	500	500	496	0.22404	0.18716	0.6611
19	46525119	37026626	12800	13299	13049	500	500	499	0.22567	0.1883	0.66611
19	117944228	111545730	12900	13399	13149	500	500	499	0.22886	0.1883	0.72296
19	141247486	133993166	13000	13499	13249	500	500	497	0.23115	0.18754	0.78029

## Sheet: Haplotype blocks
Table 4a: Haplotype blocks and inferred pericentromeric coordinates
CHR	BP1	BP2	KB	NSNPS	SNPS
1	230496	253683	23.188	4	AX-147207636|AX-147207637|AX-147207638|AX-147207640
1	413869	419247	5.379	2	AX-147207665|AX-147265621
1	1302135	1455124	152.99	16	AX-147207840|AX-147207844|AX-147207851|AX-147207852|AX-147265662|AX-147265663|AX-147207857|AX-147207858|AX-147207860|AX-147207862|AX-147207866|AX-147207868|AX-147207870|AX-147207871|AX-147207872|AX-147207877
1	3755275	3757691	2.417	2	AX-147265784|AX-147208438
1	3907226	3910768	3.543	3	AX-147208463|AX-147208465|AX-147208466
1	9154456	9205209	50.754	4	AX-147209428|AX-147209429|AX-147209430|AX-147209432
1	9873259	9974420	101.162	4	AX-147209600|AX-147209601|AX-147209602|AX-147209614
1	10118518	10120362	1.845	2	AX-147209686|AX-147209689
1	10154147	10155387	1.241	2	AX-147209694|AX-147209696
1	10936240	10941078	4.839	4	AX-147209879|AX-147209884|AX-147209886|AX-147209887
1	12249157	12249588	0.432	2	AX-147210079|AX-147210080
1	15986133	15986457	0.325	2	AX-147210250|AX-147210252
1	29731018	29757221	26.204	3	AX-147210650|AX-147210651|AX-147210652
1	37213760	37218769	5.01	3	AX-147210909|AX-147210912|AX-147210916
1	51864763	51865441	0.679	2	AX-147211242|AX-147211244
1	65421189	65424740	3.552	3	AX-147211458|AX-147211459|AX-147211461
1	89680568	89680596	0.029	2	AX-147211653|AX-147211654
2	436838	636001	199.164	10	AX-147212195|AX-147212201|AX-147212205|AX-147212206|AX-147212208|AX-147212209|AX-147212210|AX-147212211|AX-147212249|AX-147212251
2	1853410	1993694	140.285	9	AX-147212542|AX-147212546|AX-147212562|AX-147212566|AX-147212567|AX-147212568|AX-147212569|AX-147212570|AX-147212571
2	2595116	2658273	63.158	4	AX-147212671|AX-147212698|AX-147212699|AX-147212702
2	2658782	2684310	25.529	5	AX-147212708|AX-147212711|AX-147212728|AX-147212729|AX-147212730
2	2907720	2939572	31.853	6	AX-147212761|AX-147212762|AX-147212768|AX-147212769|AX-147212770|AX-147212772
2	3769897	3785710	15.814	2	AX-147212859|AX-147212861
2	4767309	4892779	125.471	5	AX-147212937|AX-147212958|AX-147212959|AX-147212960|AX-147212962
2	5461882	5472606	10.725	3	AX-147213000|AX-147213001|AX-147213005
2	6371459	6371470	0.012	2	AX-147213125|AX-147213126
2	7554166	7554169	0.004	2	AX-147213199|AX-147213200
2	8368745	8461377	92.633	11	AX-147213242|AX-147213249|AX-147213252|AX-147213256|AX-147213257|AX-147213258|AX-147213259|AX-147213262|AX-147213263|AX-147213267|AX-147213271
2	13514873	13515471	0.599	2	AX-147213432|AX-147213433
2	14907322	14907624	0.303	2	AX-147213466|AX-147213467
2	16015726	16015838	0.113	2	AX-147213486|AX-147213487
2	48350245	48352919	2.675	2	AX-147213759|AX-147213760
2	54067049	54067360	0.312	2	AX-147213802|AX-147213803
2	60562458	60564335	1.878	2	AX-147213874|AX-147213876
2	67418417	67418862	0.446	3	AX-147213996|AX-147213998|AX-147214000
2	67418874	67420486	1.613	3	AX-147214001|AX-147214002|AX-147214003
2	68560365	68560366	0.002	2	AX-147214022|AX-147214023
2	71087873	71088076	0.204	2	AX-147214085|AX-147214086
2	79016329	79187808	171.48	16	AX-147214272|AX-147214280|AX-147214285|AX-147214286|AX-147214289|AX-147214290|AX-147214292|AX-147214294|AX-147214296|AX-147214298|AX-147214299|AX-147214300|AX-147214301|AX-147214302|AX-147214303|AX-147214305
2	79194220	79217533	23.314	3	AX-147214307|AX-147214309|AX-147214313
2	80416393	80416409	0.017	2	AX-147214421|AX-147214422
2	82582447	82582613	0.167	3	AX-147214591|AX-147214593|AX-147214594
2	84440710	84441525	0.816	2	AX-147214738|AX-147214739
2	87585602	87586736	1.135	6	AX-147214936|AX-147214938|AX-147214939|AX-147214940|AX-147214941|AX-147214942
2	88586992	88592577	5.586	5	AX-147214982|AX-147214986|AX-147214987|AX-147214988|AX-147214992
2	89172745	89206723	33.979	6	AX-147215015|AX-147215018|AX-147215019|AX-147215020|AX-147215022|AX-147215023
2	90493356	90504792	11.437	3	AX-147215091|AX-147215092|AX-147215094
2	90570547	90576093	5.547	5	AX-147215098|AX-147215099|AX-147215100|AX-147215101|AX-147215102
2	91576979	91678865	101.887	22	AX-147215163|AX-147215164|AX-147215166|AX-147215170|AX-147215171|AX-147215172|AX-147215173|AX-147215175|AX-147215179|AX-147215180|AX-147215183|AX-147215185|AX-147215186|AX-147215187|AX-147215188|AX-147215189|AX-147215190|AX-147215192|AX-147215193|AX-147215194|AX-147215195|AX-147215197
2	91710531	91905149	194.619	4	AX-147215198|AX-147215199|AX-147215203|AX-147215204
3	1008880	1009382	0.503	6	AX-147215334|AX-147215335|AX-147215336|AX-147215337|AX-147215338|AX-147215339
3	5456190	5457576	1.387	4	AX-147215666|AX-147215667|AX-147215668|AX-147215670
3	6923536	6923616	0.081	2	AX-147215761|AX-147215762
3	9029090	9029390	0.301	2	AX-147215869|AX-147215870
3	16185290	16185359	0.07	2	AX-147216140|AX-147216141
3	16438220	16442612	4.393	3	AX-147216143|AX-147216147|AX-147216148
3	26043204	26046622	3.419	2	AX-147216456|AX-147216457
3	27608746	27608767	0.022	2	AX-147216501|AX-147216502
3	27916800	28050238	133.439	4	AX-147216514|AX-147216515|AX-147216516|AX-147216519
3	35706793	35706993	0.201	2	AX-147216701|AX-147216703
3	37183027	37185098	2.072	2	AX-147216730|AX-147216731
3	39977311	40016622	39.312	14	AX-147216824|AX-147216825|AX-147216827|AX-147216828|AX-147216829|AX-147216830|AX-147216831|AX-147216832|AX-147216833|AX-147216834|AX-147216835|AX-147216836|AX-147216837|AX-147216838
3	43228771	43230527	1.757	2	AX-147216890|AX-147216891
3	64446224	64446743	0.52	4	AX-147216997|AX-147216998|AX-147216999|AX-147217000
3	102156173	102157187	1.015	2	AX-147217212|AX-147217213
3	118426797	118446096	19.3	2	AX-147217625|AX-147217628
3	120813311	120896644	83.334	5	AX-147217729|AX-147217730|AX-147217731|AX-147217732|AX-147217733
3	125097234	125101730	4.497	2	AX-147217953|AX-147217954
3	128327878	128328711	0.834	5	AX-147218172|AX-147218175|AX-147218176|AX-147218177|AX-147218179
3	129144579	129148934	4.356	2	AX-147218260|AX-147218261
3	129972804	129972902	0.099	2	AX-147218328|AX-147218329
3	129974333	129974614	0.282	2	AX-147218333|AX-147218335
3	131524784	131527922	3.139	2	AX-147218449|AX-147218451
3	132769194	132794661	25.468	4	AX-147218530|AX-147218532|AX-147218534|AX-147218536
3	133768963	133778878	9.916	2	AX-147218643|AX-147218648
3	134513642	134517060	3.419	2	AX-147218726|AX-147218729
4	173991	179223	5.233	2	AX-147218754|AX-147218755
4	1573577	1573598	0.022	2	AX-147218931|AX-147218932
4	2934143	2938326	4.184	2	AX-147219057|AX-147219059
4	2961628	2961855	0.228	2	AX-147219065|AX-147219066
4	4127541	4128463	0.923	2	AX-147219152|AX-147219153
4	4129319	4134468	5.15	5	AX-147219154|AX-147219155|AX-147219156|AX-147219157|AX-147219158
4	7327790	7368382	40.593	4	AX-147219316|AX-147219318|AX-147219319|AX-147219320
4	8450510	8462363	11.854	2	AX-147219362|AX-147219363
4	11355392	11471082	115.691	12	AX-147219472|AX-147219474|AX-147219475|AX-147219476|AX-147219477|AX-147219478|AX-147219479|AX-147219480|AX-147219483|AX-147219484|AX-147219486|AX-147219487
4	11684603	11686332	1.73	2	AX-147219491|AX-147219492
4	13911912	13911993	0.082	2	AX-147219537|AX-147219539
4	20844686	21031177	186.492	8	AX-147219679|AX-147219680|AX-147219681|AX-147219682|AX-147219683|AX-147219685|AX-147219686|AX-147219687
4	21557431	21557559	0.129	2	AX-147219701|AX-147219702
4	22627162	22635293	8.132	2	AX-147219724|AX-147219727
4	32983735	32984534	0.8	2	AX-147219865|AX-147219866
4	35714967	35818357	103.391	6	AX-147219887|AX-147219888|AX-147219889|AX-147219891|AX-147219892|AX-147219893
4	39970368	40151261	180.894	6	AX-147219934|AX-147219935|AX-147219936|AX-147219937|AX-147219938|AX-147219939
4	43910599	43913935	3.337	15	AX-147219970|AX-147219972|AX-147219973|AX-147219974|AX-147219975|AX-147219977|AX-147219978|AX-147219980|AX-147219981|AX-147219982|AX-147219984|AX-147219987|AX-147219988|AX-147219989|AX-147219990
4	44691299	44691485	0.187	3	AX-147219993|AX-147219994|AX-147219996
4	45017796	45029871	12.076	5	AX-147219997|AX-147219998|AX-147219999|AX-147220000|AX-147220001
4	45711211	45712411	1.201	4	AX-147220002|AX-147220003|AX-147220004|AX-147220005
4	48227270	48227349	0.08	2	AX-147220019|AX-147220020
4	51627601	51717641	90.041	4	AX-147220026|AX-147220027|AX-147220028|AX-147220030
4	59857134	59857421	0.288	2	AX-147220061|AX-147220062
4	73767883	73768421	0.539	3	AX-147220125|AX-147220126|AX-147220127
4	76790192	76879185	88.994	5	AX-147220157|AX-147220158|AX-147220160|AX-147220161|AX-147220162
4	77270553	77271279	0.727	2	AX-147220163|AX-147220164
4	78260763	78283966	23.204	10	AX-147220175|AX-147220177|AX-147220178|AX-147220180|AX-147220181|AX-147220182|AX-147220184|AX-147220185|AX-147220186|AX-147220187
4	80022590	80024591	2.002	2	AX-147220196|AX-147220197
4	80947424	81065157	117.734	7	AX-147220199|AX-147220200|AX-147220201|AX-147220202|AX-147220203|AX-147220204|AX-147220205
4	81279719	81286709	6.991	2	AX-147220206|AX-147220207
4	81853601	82051750	198.15	5	AX-147220212|AX-147220213|AX-147220214|AX-147220215|AX-147220216
4	82133150	82135298	2.149	2	AX-147220217|AX-147220219
4	82270015	82451540	181.526	6	AX-147220220|AX-147220221|AX-147220222|AX-147220223|AX-147220225|AX-147220226
4	82476950	82482114	5.165	2	AX-147220227|AX-147220228
4	83871335	83872735	1.401	2	AX-147220237|AX-147220238
4	87735902	87735933	0.032	2	AX-147220270|AX-147220271
4	88046533	88049958	3.426	2	AX-147220274|AX-147220276
4	93590315	93590548	0.234	2	AX-147220342|AX-147220343
4	107160277	107162472	2.196	3	AX-147220590|AX-147220591|AX-147220592
4	110124284	110124936	0.653	3	AX-147220699|AX-147220700|AX-147220701
4	114304266	114304395	0.13	2	AX-147220872|AX-147220873
4	115123733	115127792	4.06	3	AX-147220898|AX-147220899|AX-147220900
4	115645873	115648648	2.776	2	AX-147220925|AX-147220926
4	115673941	115691466	17.526	16	AX-147220928|AX-147220929|AX-147220932|AX-147220933|AX-147220935|AX-147220936|AX-147220937|AX-147220938|AX-147220939|AX-147220940|AX-147220941|AX-147220945|AX-147220946|AX-147220948|AX-147220949|AX-147220950
4	116552313	116552542	0.23	2	AX-147220980|AX-147220981
4	116577566	116670857	93.292	4	AX-147220985|AX-147220989|AX-147220990|AX-147220991
4	117856961	117913672	56.712	10	AX-147221034|AX-147221038|AX-147221039|AX-147221040|AX-147221041|AX-147221042|AX-147221043|AX-147221044|AX-147221045|AX-147221046
4	117914350	118061436	147.087	9	AX-147221047|AX-147221048|AX-147221050|AX-147221051|AX-147221052|AX-147221053|AX-147221057|AX-147221058|AX-147221059
4	118178746	118319998	141.253	11	AX-147221072|AX-147221073|AX-147221074|AX-147221075|AX-147221076|AX-147221077|AX-147221078|AX-147221079|AX-147221080|AX-147221081|AX-147221082
4	118775041	118778449	3.409	2	AX-147221101|AX-147221102
4	119294888	119296024	1.137	5	AX-147221131|AX-147221133|AX-147221134|AX-147221135|AX-147221136
4	119347201	119350997	3.797	10	AX-147221143|AX-147221144|AX-147221147|AX-147221148|AX-147221149|AX-147221150|AX-147221153|AX-147221154|AX-147221156|AX-147221157
4	119696007	119881190	185.184	4	AX-147221207|AX-147221214|AX-147221215|AX-147221219
4	119936026	119936649	0.624	7	AX-147221228|AX-147221229|AX-147221230|AX-147221231|AX-147221232|AX-147221233|AX-147221234
4	120693692	120696071	2.38	2	AX-147221266|AX-147221267
4	120696723	120697576	0.854	2	AX-147221268|AX-147221270
4	120714254	120785664	71.411	5	AX-147221275|AX-147221276|AX-147221277|AX-147221278|AX-147221280
4	120822049	121021624	199.576	32	AX-147221282|AX-147221283|AX-147221285|AX-147221286|AX-147221287|AX-147221289|AX-147221290|AX-147221291|AX-147221293|AX-147221294|AX-147221295|AX-147221296|AX-147221297|AX-147221298|AX-147221299|AX-147221300|AX-147221301|AX-147221303|AX-147221304|AX-147221305|AX-147221307|AX-147221308|AX-147221309|AX-147221310|AX-147221311|AX-147221312|AX-147221313|AX-147221314|AX-147221315|AX-147221316|AX-147221…
4	121023883	121114840	90.958	15	AX-147221322|AX-147221323|AX-147221324|AX-147221325|AX-147221326|AX-147221327|AX-147221328|AX-147221330|AX-147221331|AX-147221332|AX-147221333|AX-147221334|AX-147221335|AX-147221336|AX-147221337
4	121121083	121123731	2.649	2	AX-147221339|AX-147221340
4	121137876	121159302	21.427	14	AX-147221345|AX-147221346|AX-147221347|AX-147221348|AX-147221349|AX-147221350|AX-147221351|AX-147221353|AX-147221354|AX-147221355|AX-147221356|AX-147221357|AX-147221358|AX-147221359
4	121182715	121315956	133.242	18	AX-147221361|AX-147221363|AX-147221364|AX-147221366|AX-147221367|AX-147221369|AX-147221370|AX-147221371|AX-147221372|AX-147221373|AX-147221375|AX-147221376|AX-147221377|AX-147221378|AX-147221380|AX-147221381|AX-147221382|AX-147221383
4	122744024	122745923	1.9	2	AX-147221417|AX-147221418
5	160380	160985	0.606	2	AX-147221437|AX-147221441
5	2150768	2150901	0.134	2	AX-147221492|AX-147221493
5	7049419	7170836	121.418	5	AX-147221637|AX-147221638|AX-147221639|AX-147221640|AX-147221643
5	7789446	7813183	23.738	8	AX-147221667|AX-147221668|AX-147221670|AX-147221671|AX-147221673|AX-147221674|AX-147221675|AX-147221677
5	10128324	10248776	120.453	7	AX-147221769|AX-147221770|AX-147221771|AX-147221772|AX-147221773|AX-147221775|AX-147221777
5	10249771	10249893	0.123	2	AX-147221778|AX-147221780
5	16784976	16786345	1.37	2	AX-147222032|AX-147222033
5	18657647	18657872	0.226	2	AX-147222105|AX-147222106
5	25030847	25200285	169.439	7	AX-147222270|AX-147222271|AX-147222272|AX-147222273|AX-147222274|AX-147222275|AX-147222276
5	34031502	34034781	3.28	14	AX-147222386|AX-147222387|AX-147222389|AX-147222391|AX-147222392|AX-147222393|AX-147222394|AX-147222395|AX-147222396|AX-147222398|AX-147222399|AX-147222400|AX-147222401|AX-147222402
5	43234405	43234948	0.544	2	AX-147222449|AX-147222450
5	44254482	44255452	0.971	2	AX-147222455|AX-147222457
5	50528747	50529135	0.389	2	AX-147222494|AX-147222495
5	72053811	72054170	0.36	3	AX-147222615|AX-147222616|AX-147222617
5	79036048	79037554	1.507	3	AX-147222644|AX-147222645|AX-147222646
5	81325148	81325364	0.217	2	AX-147222656|AX-147222657
5	81730232	81732398	2.167	5	AX-147222672|AX-147222674|AX-147222676|AX-147222678|AX-147222680
5	82076757	82077104	0.348	3	AX-147222701|AX-147222702|AX-147222703
5	85218098	85267176	49.079	8	AX-147222850|AX-147222851|AX-147222853|AX-147222857|AX-147222858|AX-147222860|AX-147222861|AX-147222862
5	85732923	85733059	0.137	2	AX-147222886|AX-147222887
5	87392565	87576309	183.745	5	AX-147222981|AX-147222982|AX-147222985|AX-147222989|AX-147222991
5	91041658	91041833	0.176	2	AX-147223161|AX-147223162
5	91854497	91855042	0.546	2	AX-147223210|AX-147223211
5	93958482	93963183	4.702	2	AX-147223282|AX-147223286
5	95382838	95535246	152.409	5	AX-147223336|AX-147223337|AX-147223338|AX-147223339|AX-147223342
5	96981833	96984218	2.386	9	AX-147223387|AX-147223388|AX-147223389|AX-147223390|AX-147223391|AX-147223392|AX-147223393|AX-147223394|AX-147223398
5	101331168	101343733	12.566	4	AX-147223546|AX-147223547|AX-147223548|AX-147223551
5	101953436	101972210	18.775	2	AX-147223576|AX-147223577
5	102778171	102780572	2.402	2	AX-147223638|AX-147223639
5	102825228	102908053	82.826	4	AX-147223645|AX-147223646|AX-147223647|AX-147223653
5	103357781	103364397	6.617	2	AX-147223670|AX-147223671
5	106057548	106189299	131.752	5	AX-147223797|AX-147223800|AX-147223801|AX-147223802|AX-147223803
5	106200227	106200296	0.07	2	AX-147223806|AX-147223807
5	106305542	106311532	5.991	2	AX-147223814|AX-147223816
5	106742489	106743044	0.556	2	AX-147223853|AX-147223856
5	108622360	108626112	3.753	3	AX-147223969|AX-147223970|AX-147223971
5	109269525	109446126	176.602	7	AX-147224043|AX-147224046|AX-147224048|AX-147224049|AX-147224050|AX-147224051|AX-147224057
6	831609	843055	11.447	2	AX-147224140|AX-147224141
6	4418898	4576361	157.464	5	AX-147224393|AX-147224394|AX-147224395|AX-147224402|AX-147224415
6	4995131	5110032	114.902	4	AX-147224453|AX-147224455|AX-147224457|AX-147224462
6	6547247	6554601	7.355	3	AX-147224560|AX-147224563|AX-147224564
6	10398112	10406552	8.441	2	AX-147224784|AX-147224790
6	10866856	10880524	13.669	2	AX-147224825|AX-147224830
6	11191660	11191984	0.325	2	AX-147224852|AX-147224853
6	11297985	11314226	16.242	2	AX-147224865|AX-147224868
6	11891077	11891165	0.089	2	AX-147224898|AX-147224899
6	12268838	12269110	0.273	3	AX-147224915|AX-147224916|AX-147224917
6	15332586	15332882	0.297	3	AX-147225056|AX-147225057|AX-147225059
6	15430775	15430853	0.079	2	AX-147225063|AX-147225065
6	17376463	17378951	2.489	2	AX-147225135|AX-147225136
6	18228746	18239291	10.546	2	AX-147225180|AX-147225182
6	19566316	19569784	3.469	2	AX-147225216|AX-147225217
6	23345738	23371510	25.773	4	AX-147225264|AX-147225265|AX-147225266|AX-147225269
6	23789774	23792158	2.385	2	AX-147225272|AX-147225276
6	26949682	26950873	1.192	2	AX-147225298|AX-147225299
6	39056961	39057072	0.112	2	AX-147225341|AX-147225342
6	60165005	60165469	0.465	2	AX-147225412|AX-147225414
6	60165724	60172775	7.052	3	AX-147225415|AX-147225416|AX-147225417
6	63880974	63883081	2.108	2	AX-147225430|AX-147225431
6	73562074	73562499	0.426	2	AX-147225512|AX-147225513
6	79839581	79856506	16.926	26	AX-147225566|AX-147225567|AX-147225568|AX-147225569|AX-147225570|AX-147225571|AX-147225573|AX-147225576|AX-147225577|AX-147225578|AX-147225579|AX-147225582|AX-147225586|AX-147225589|AX-147225595|AX-147225596|AX-147225597|AX-147225598|AX-147225599|AX-147225600|AX-147225601|AX-147225602|AX-147225603|AX-147225604|AX-147225605|AX-147225606
6	97639398	97642877	3.48	2	AX-147225924|AX-147225925
6	101042118	101044303	2.186	2	AX-147226068|AX-147226070
6	101633509	101633756	0.248	2	AX-147226112|AX-147226113
6	104722890	104722947	0.058	2	AX-147226257|AX-147226258
6	105156991	105157006	0.016	2	AX-147226304|AX-147226305
6	105268950	105269669	0.72	3	AX-147226310|AX-147226311|AX-147226312
6	105402882	105404721	1.84	2	AX-147226318|AX-147226319
6	105406753	105425114	18.362	2	AX-147226320|AX-147226321
6	105516030	105516446	0.417	2	AX-147226336|AX-147226337
6	107508389	107509448	1.06	2	AX-147226450|AX-147226452
6	109986085	109986091	0.007	2	AX-147226629|AX-147226630
6	110523645	110589375	65.731	6	AX-147226683|AX-147226684|AX-147226685|AX-147226687|AX-147226688|AX-147226689
6	110632530	110825496	192.967	18	AX-147226690|AX-147226692|AX-147226694|AX-147226695|AX-147226696|AX-147226697|AX-147226698|AX-147226700|AX-147226703|AX-147226708|AX-147226712|AX-147226714|AX-147226715|AX-147226717|AX-147226718|AX-147226719|AX-147226720|AX-147226721
6	110847256	110905302	58.047	7	AX-147226723|AX-147226725|AX-147226728|AX-147226729|AX-147226730|AX-147226731|AX-147226732
6	110918193	111067336	149.144	27	AX-147226733|AX-147226734|AX-147226735|AX-147226737|AX-147226738|AX-147226739|AX-147226740|AX-147226741|AX-147226742|AX-147226745|AX-147226746|AX-147226748|AX-147226749|AX-147226750|AX-147226752|AX-147226753|AX-147226754|AX-147226755|AX-147226756|AX-147226757|AX-147226758|AX-147226759|AX-147226761|AX-147226762|AX-147226763|AX-147226764|AX-147226766
6	111975030	111976597	1.568	2	AX-147226792|AX-147226793
7	542086	542443	0.358	2	AX-147226869|AX-147226870
7	1687740	1730545	42.806	8	AX-147226977|AX-147226978|AX-147226979|AX-147226980|AX-147226981|AX-147226982|AX-147226983|AX-147226985
7	1814403	1814546	0.144	2	AX-147226997|AX-147226998
7	1966720	1970451	3.732	2	AX-147227013|AX-147227014
7	2561924	2592124	30.201	18	AX-147227095|AX-147227097|AX-147227098|AX-147227099|AX-147227100|AX-147227101|AX-147227102|AX-147227103|AX-147227104|AX-147227105|AX-147227106|AX-147227107|AX-147227108|AX-147227109|AX-147227110|AX-147227112|AX-147227117|AX-147227118
7	3290430	3290689	0.26	3	AX-147227170|AX-147227171|AX-147227172
7	3624687	3647838	23.152	11	AX-147227192|AX-147227193|AX-147227194|AX-147227197|AX-147227198|AX-147227199|AX-147227201|AX-147227202|AX-147227203|AX-147227206|AX-147227207
7	3648944	3843676	194.733	12	AX-147227210|AX-147227211|AX-147227212|AX-147227214|AX-147227217|AX-147227218|AX-147227219|AX-147227220|AX-147227221|AX-147227223|AX-147227225|AX-147227240
7	4556586	4557562	0.977	12	AX-147227306|AX-147227307|AX-147227308|AX-147227309|AX-147227310|AX-147227311|AX-147227312|AX-147227313|AX-147227314|AX-147227315|AX-147227316|AX-147227317
7	5953245	5969376	16.132	3	AX-147227433|AX-147227437|AX-147227438
7	6242721	6243066	0.346	2	AX-147227462|AX-147227463
7	6738667	6843425	104.759	6	AX-147227494|AX-147227495|AX-147227507|AX-147227510|AX-147227514|AX-147227515
7	7069001	7081697	12.697	2	AX-147227533|AX-147227534
7	13843775	13860173	16.399	2	AX-147227782|AX-147227784
7	14882130	14882810	0.681	2	AX-147227835|AX-147227836
7	16170222	16170528	0.307	2	AX-147227875|AX-147227877
7	16170611	16170930	0.32	3	AX-147227878|AX-147227879|AX-147227880
7	16170970	16178434	7.465	3	AX-147227881|AX-147227883|AX-147227884
7	18675844	18840390	164.547	5	AX-147227939|AX-147227941|AX-147227943|AX-147227944|AX-147227945
7	21622480	21622563	0.084	2	AX-147227989|AX-147227990
7	23136977	23139657	2.681	3	AX-147228029|AX-147228030|AX-147228033
7	26580413	26593190	12.778	4	AX-147228107|AX-147228108|AX-147228109|AX-147228110
7	28602276	28602461	0.186	3	AX-147228148|AX-147228149|AX-147228150
7	28602713	28604567	1.855	5	AX-147228151|AX-147228152|AX-147228153|AX-147228154|AX-147228155
7	46617224	46617912	0.689	2	AX-147228353|AX-147228354
7	50230354	50230559	0.206	2	AX-147228383|AX-147228384
7	53903956	53904971	1.016	2	AX-147228418|AX-147228419
7	54613880	54616319	2.44	3	AX-147228442|AX-147228443|AX-147228444
7	67766365	67767982	1.618	2	AX-147228703|AX-147228706
7	71788521	71806604	18.084	2	AX-147228827|AX-147228831
7	72094208	72094738	0.531	2	AX-147228852|AX-147228853
7	73162137	73231988	69.852	10	AX-147228890|AX-147228891|AX-147228894|AX-147228896|AX-147228897|AX-147228898|AX-147228899|AX-147228901|AX-147228902|AX-147228903
7	73721689	73721789	0.101	2	AX-147228923|AX-147228924
7	73875512	73876732	1.221	7	AX-147228932|AX-147228933|AX-147228934|AX-147228935|AX-147228936|AX-147228937|AX-147228938
7	73877197	73877714	0.518	4	AX-147228940|AX-147228941|AX-147228942|AX-147228943
7	74054027	74056814	2.788	2	AX-147228955|AX-147228957
8	12065801	12066921	1.121	2	AX-147229876|AX-147229877
8	23292597	23308081	15.485	2	AX-147230328|AX-147230329
8	24201177	24241147	39.971	4	AX-147230379|AX-147230380|AX-147230381|AX-147230382
8	24455662	24456071	0.41	5	AX-147230400|AX-147230401|AX-147230402|AX-147230403|AX-147230404
8	28795993	28796963	0.971	5	AX-147230614|AX-147230616|AX-147230617|AX-147230618|AX-147230619
8	31516307	31531781	15.475	6	AX-147230770|AX-147230771|AX-147230772|AX-147230773|AX-147230774|AX-147230775
8	33574343	33765597	191.255	23	AX-147230865|AX-147230866|AX-147230868|AX-147230869|AX-147230870|AX-147230871|AX-147230872|AX-147230873|AX-147230874|AX-147230875|AX-147230876|AX-147230877|AX-147230878|AX-147230879|AX-147230880|AX-147230881|AX-147230882|AX-147230884|AX-147230885|AX-147230886|AX-147230888|AX-147230889|AX-147230890
8	33828087	33828300	0.214	2	AX-147230893|AX-147230894
8	34527141	34529378	2.238	3	AX-147230931|AX-147230932|AX-147230933
8	34686032	34700555	14.524	2	AX-147230938|AX-147230940
8	34845635	34847825	2.191	5	AX-147230947|AX-147230949|AX-147230950|AX-147230951|AX-147230952
8	35706205	35716313	10.109	2	AX-147230986|AX-147230987
8	37075407	37075484	0.078	2	AX-147231041|AX-147231042
8	37076180	37077234	1.055	5	AX-147231044|AX-147231045|AX-147231046|AX-147231048|AX-147231049
8	39066536	39066860	0.325	3	AX-147231194|AX-147231195|AX-147231196
8	39706601	39707150	0.55	3	AX-147231248|AX-147231249|AX-147231250
8	43164175	43167034	2.86	2	AX-147231467|AX-147231468
8	43237046	43241925	4.88	14	AX-147231473|AX-147231477|AX-147231478|AX-147231479|AX-147231480|AX-147231481|AX-147231482|AX-147231483|AX-147231485|AX-147231486|AX-147231487|AX-147231488|AX-147231489|AX-147231490
8	45387743	45404120	16.378	2	AX-147231674|AX-147231677
8	48002824	48129464	126.641	13	AX-147231906|AX-147231907|AX-147231910|AX-147231912|AX-147231913|AX-147231915|AX-147231916|AX-147231919|AX-147231920|AX-147231921|AX-147231922|AX-147231924|AX-147231925
8	48695858	48697826	1.969	2	AX-147231964|AX-147231966
9	338663	341485	2.823	2	AX-147232058|AX-147232061
9	1113067	1311120	198.054	10	AX-147232137|AX-147232138|AX-147232163|AX-147232165|AX-147232167|AX-147232168|AX-147232169|AX-147232171|AX-147232173|AX-147232174
9	1390524	1393446	2.923	5	AX-147232177|AX-147232178|AX-147232179|AX-147232180|AX-147232181
9	1853113	1985333	132.221	4	AX-147232207|AX-147232209|AX-147232210|AX-147232211
9	2715331	2804188	88.858	6	AX-147232266|AX-147232269|AX-147232274|AX-147232277|AX-147232278|AX-147232279
9	4175230	4197209	21.98	6	AX-147232394|AX-147232395|AX-147232396|AX-147232398|AX-147232399|AX-147232400
9	6038816	6111802	72.987	12	AX-147232509|AX-147232510|AX-147232515|AX-147232516|AX-147232517|AX-147232518|AX-147232519|AX-147232522|AX-147232523|AX-147232524|AX-147232526|AX-147232527
9	7223994	7289188	65.195	6	AX-147232558|AX-147232559|AX-147232560|AX-147232561|AX-147232562|AX-147232564
9	10662374	10663409	1.036	2	AX-147232752|AX-147232753
9	19151230	19152996	1.767	13	AX-147233023|AX-147233024|AX-147233025|AX-147233026|AX-147233030|AX-147233031|AX-147233032|AX-147233033|AX-147233034|AX-147233035|AX-147233039|AX-147233040|AX-147233041
9	38916630	38916806	0.177	2	AX-147233280|AX-147233281
9	47362720	47364929	2.21	5	AX-147233335|AX-147233336|AX-147233337|AX-147233338|AX-147233339
9	48608871	48609222	0.352	2	AX-147233346|AX-147233347
9	79684652	79684870	0.219	2	AX-147233527|AX-147233530
9	81108191	81109437	1.247	2	AX-147233534|AX-147233535
9	100198858	100200389	1.532	2	AX-147233729|AX-147233732
9	106109372	106111251	1.88	2	AX-147233924|AX-147233928
9	108780601	108780679	0.079	2	AX-147233959|AX-147233960
9	110229925	110230588	0.664	2	AX-147234038|AX-147234039
9	110926760	110927231	0.472	7	AX-147234064|AX-147234065|AX-147234067|AX-147234068|AX-147234069|AX-147234070|AX-147234071
9	111028804	111046857	18.054	2	AX-147234084|AX-147234087
9	111194838	111195533	0.696	2	AX-147234095|AX-147234096
9	111415999	111441306	25.308	4	AX-147234118|AX-147234119|AX-147234120|AX-147234124
9	113072025	113267343	195.319	7	AX-147234273|AX-147234275|AX-147234276|AX-147234277|AX-147234278|AX-147234280|AX-147234289
9	113636594	113636621	0.028	2	AX-147234324|AX-147234325
9	113646274	113716196	69.923	9	AX-147234326|AX-147234328|AX-147234331|AX-147234334|AX-147234336|AX-147234337|AX-147234338|AX-147234339|AX-147234340
9	113717647	113717663	0.017	2	AX-147234341|AX-147234342
9	113719031	113734978	15.948	5	AX-147234344|AX-147234345|AX-147234346|AX-147234347|AX-147234348
9	114809169	114812553	3.385	2	AX-147234404|AX-147234405
9	115063943	115175289	111.347	4	AX-147234420|AX-147234421|AX-147234427|AX-147234435
9	118421381	118435495	14.115	2	AX-147234722|AX-147234723
9	119541651	119541688	0.038	2	AX-147234789|AX-147234790
10	1158125	1159446	1.322	2	AX-147234930|AX-147234931
10	3386889	3387867	0.979	7	AX-147235067|AX-147235069|AX-147235070|AX-147235071|AX-147235072|AX-147235074|AX-147235075
10	4190683	4193058	2.376	4	AX-147235145|AX-147235146|AX-147235147|AX-147235148
10	4279505	4280094	0.59	4	AX-147235158|AX-147235159|AX-147235160|AX-147235161
10	8717176	8717377	0.202	2	AX-147235438|AX-147235439
10	10865562	10865901	0.34	2	AX-147235523|AX-147235524
10	18007246	18008241	0.996	2	AX-147235638|AX-147235639
10	25001885	25001920	0.036	2	AX-147235715|AX-147235716
10	26861708	26861957	0.25	2	AX-147235727|AX-147235728
10	40979355	40988599	9.245	4	AX-147235858|AX-147235859|AX-147235860|AX-147235861
10	41452293	41464945	12.653	3	AX-147235862|AX-147235863|AX-147235865
10	47812723	47820794	8.072	3	AX-147235915|AX-147235917|AX-147235918
10	67128541	67128586	0.046	2	AX-147236031|AX-147236032
10	67345586	67381179	35.594	5	AX-147236039|AX-147236040|AX-147236041|AX-147236042|AX-147236043
10	67721721	67739913	18.193	7	AX-147236047|AX-147236048|AX-147236049|AX-147236050|AX-147236051|AX-147236052|AX-147236053
10	67944982	68025498	80.517	4	AX-147236054|AX-147236055|AX-147236059|AX-147236064
10	88534507	88678208	143.702	5	AX-147236293|AX-147236294|AX-147236296|AX-147236297|AX-147236298
10	90807900	90807964	0.065	3	AX-147236339|AX-147236340|AX-147236341
10	95029461	95226290	196.83	4	AX-147236426|AX-147236428|AX-147236429|AX-147236430
10	98517483	98522417	4.935	2	AX-147236537|AX-147236538
10	98610554	98611458	0.905	4	AX-147236544|AX-147236545|AX-147236546|AX-147236547
10	101148536	101148595	0.06	2	AX-147236668|AX-147236669
10	102368604	102368777	0.174	2	AX-147236738|AX-147236740
10	103486074	103486520	0.447	2	AX-147236787|AX-147236788
10	106876099	106877501	1.403	8	AX-147237051|AX-147237052|AX-147237053|AX-147237054|AX-147237055|AX-147237056|AX-147237057|AX-147237059
10	107107886	107298630	190.745	4	AX-147237082|AX-147237086|AX-147237099|AX-147237103
10	108433058	108461009	27.952	3	AX-147237259|AX-147237262|AX-147237266
10	109092583	109120460	27.878	5	AX-147237327|AX-147237328|AX-147237329|AX-147237331|AX-147237333
11	52532	52758	0.227	2	AX-147237372|AX-147237373
11	1178769	1178840	0.072	2	AX-147237487|AX-147237488
11	1407761	1410961	3.201	7	AX-147237512|AX-147237513|AX-147237514|AX-147237517|AX-147237518|AX-147237519|AX-147237520
11	1411071	1411986	0.916	3	AX-147237521|AX-147237522|AX-147237523
11	2607477	2612311	4.835	2	AX-147237622|AX-147237623
11	13163444	13180728	17.285	2	AX-147238061|AX-147238063
11	13384193	13582092	197.9	5	AX-147238066|AX-147238067|AX-147238068|AX-147238070|AX-147238071
11	16751283	16887270	135.988	7	AX-147238148|AX-147238149|AX-147238150|AX-147238152|AX-147238153|AX-147238156|AX-147238157
11	17571489	17572546	1.058	2	AX-147238169|AX-147238170
11	54179432	54179592	0.161	2	AX-147238522|AX-147238524
11	91537274	91540154	2.881	3	AX-147238639|AX-147238641|AX-147238642
11	102277120	102278024	0.905	3	AX-147238692|AX-147238693|AX-147238694
11	107365277	107370822	5.546	3	AX-147238726|AX-147238727|AX-147238728
11	119487378	119491221	3.844	3	AX-147238875|AX-147238876|AX-147238877
11	131260267	131262744	2.478	2	AX-147239342|AX-147239343
12	163774	163783	0.01	2	AX-147239772|AX-147239773
12	708528	719572	11.045	2	AX-147239923|AX-147239928
12	1460380	1470619	10.24	7	AX-147240018|AX-147240019|AX-147240023|AX-147240027|AX-147240030|AX-147240033|AX-147240036
12	2042415	2184333	141.919	9	AX-147240180|AX-147240188|AX-147240189|AX-147240198|AX-147240199|AX-147240200|AX-147240201|AX-147240204|AX-147240243
12	2480844	2497726	16.883	2	AX-147240310|AX-147240313
12	4110470	4134901	24.432	5	AX-147240404|AX-147240405|AX-147240406|AX-147240407|AX-147240408
12	4347764	4352743	4.98	2	AX-147240414|AX-147240416
12	6694485	6696588	2.104	3	AX-147240620|AX-147240621|AX-147240622
12	7812645	7812809	0.165	3	AX-147240699|AX-147240700|AX-147240701
12	27257684	27257797	0.114	2	AX-147241172|AX-147241173
12	44490838	44493585	2.748	2	AX-147241301|AX-147241305
12	55249285	55249418	0.134	2	AX-147241370|AX-147241371
12	82324468	82325218	0.751	2	AX-147241643|AX-147241644
12	87255475	87272377	16.903	2	AX-147241758|AX-147241760
12	89897486	89898966	1.481	2	AX-147241826|AX-147241827
12	97223806	97223961	0.156	2	AX-147242204|AX-147242205
12	97621586	97743317	121.732	4	AX-147242222|AX-147242223|AX-147242225|AX-147242229
12	101529060	101529853	0.794	2	AX-147242427|AX-147242428
12	104490741	104492445	1.705	2	AX-147242618|AX-147242619
12	104494862	104495822	0.961	2	AX-147242625|AX-147242626
12	104554019	104554913	0.895	2	AX-147242635|AX-147242636
12	104723396	104725442	2.047	2	AX-147242651|AX-147242654
12	106082315	106235603	153.289	6	AX-147242775|AX-147242776|AX-147242777|AX-147242778|AX-147242786|AX-147242789
12	106509566	106525592	16.027	2	AX-147242800|AX-147242802
12	108287846	108345520	57.675	12	AX-147242844|AX-147242846|AX-147242847|AX-147242848|AX-147242849|AX-147242850|AX-147242851|AX-147242852|AX-147242853|AX-147242855|AX-147242856|AX-147242857
13	729747	730246	0.5	2	AX-147242917|AX-147242918
13	1816413	1830293	13.881	2	AX-147242992|AX-147242993
13	2131722	2132304	0.583	2	AX-147243038|AX-147243039
13	2512119	2611715	99.597	10	AX-147243076|AX-147243077|AX-147243079|AX-147243080|AX-147243081|AX-147243082|AX-147243083|AX-147243084|AX-147243085|AX-147243094
13	5906274	5924811	18.538	2	AX-147243309|AX-147243312
13	20718152	20719404	1.253	4	AX-147244012|AX-147244013|AX-147244014|AX-147244015
13	22442696	22445511	2.816	10	AX-147244073|AX-147244074|AX-147244076|AX-147244077|AX-147244078|AX-147244079|AX-147244080|AX-147244083|AX-147244084|AX-147244085
13	22451397	22451873	0.477	3	AX-147244089|AX-147244090|AX-147244091
13	22999391	22999447	0.057	2	AX-147244112|AX-147244113
13	24507266	24516493	9.228	2	AX-147244152|AX-147244154
13	26099784	26296360	196.577	5	AX-147244198|AX-147244209|AX-147244210|AX-147244212|AX-147244213
13	30515312	30515364	0.053	2	AX-147244323|AX-147244324
13	30818719	30819784	1.066	3	AX-147244328|AX-147244329|AX-147244330
13	98566605	98752859	186.255	7	AX-147244835|AX-147244836|AX-147244837|AX-147244838|AX-147244839|AX-147244840|AX-147244843
13	132458106	132460467	2.362	2	AX-147246100|AX-147246101
13	132854699	132872625	17.927	2	AX-147246135|AX-147246140
13	133892346	133909533	17.188	2	AX-147246197|AX-147246198
13	134555489	134556338	0.85	4	AX-147246239|AX-147246240|AX-147246241|AX-147246242
14	731532	731990	0.459	2	AX-147246416|AX-147246417
14	2408253	2419463	11.211	2	AX-147246603|AX-147246604
14	3509874	3512465	2.592	2	AX-147246652|AX-147246653
14	5424759	5431929	7.171	2	AX-147246831|AX-147246834
14	5454245	5635347	181.103	20	AX-147246836|AX-147246842|AX-147246843|AX-147246844|AX-147246845|AX-147246846|AX-147246847|AX-147246848|AX-147246849|AX-147246850|AX-147246852|AX-147246853|AX-147246854|AX-147246855|AX-147246856|AX-147246857|AX-147246858|AX-147246860|AX-147246861|AX-147246878
14	7349878	7350411	0.534	2	AX-147246937|AX-147246938
14	8843299	8844783	1.485	4	AX-147247017|AX-147247018|AX-147247019|AX-147247020
14	12990543	13046661	56.119	4	AX-147247147|AX-147247149|AX-147247151|AX-147247152
14	13268006	13464240	196.235	5	AX-147247155|AX-147247157|AX-147247160|AX-147247162|AX-147247163
14	15176104	15183922	7.819	2	AX-147247224|AX-147247226
14	20168514	20169338	0.825	2	AX-147247345|AX-147247346
14	20170282	20170638	0.357	2	AX-147247347|AX-147247348
14	20471236	20657527	186.292	11	AX-147247351|AX-147247352|AX-147247353|AX-147247354|AX-147247356|AX-147247357|AX-147247358|AX-147247359|AX-147247361|AX-147247362|AX-147247365
14	36984393	36984423	0.031	2	AX-147247535|AX-147247536
14	40056846	40059392	2.547	2	AX-147247576|AX-147247577
14	45421724	45423078	1.355	2	AX-147247606|AX-147247607
14	66693882	66694348	0.467	2	AX-147247655|AX-147247656
14	72561319	72562422	1.104	6	AX-147247666|AX-147247667|AX-147247668|AX-147247669|AX-147247670|AX-147247671
14	76212880	76220065	7.186	2	AX-147247685|AX-147247686
14	82325476	82326152	0.677	2	AX-147247734|AX-147247735
14	82843790	82847279	3.49	4	AX-147247737|AX-147247738|AX-147247739|AX-147247740
14	85231477	85261373	29.897	3	AX-147247744|AX-147247745|AX-147247746
14	89248043	89275438	27.396	3	AX-147247757|AX-147247758|AX-147247761
14	90016885	90017134	0.25	2	AX-147247764|AX-147247765
14	96900854	96903250	2.397	2	AX-147247805|AX-147247807
14	102324943	102427310	102.368	4	AX-147247884|AX-147247885|AX-147247887|AX-147247891
14	108209828	108210168	0.341	2	AX-147247969|AX-147247970
14	111838379	111839140	0.762	3	AX-147248027|AX-147248028|AX-147248029
14	114578043	114578153	0.111	2	AX-147248106|AX-147248107
14	118653035	118653093	0.059	2	AX-147248265|AX-147248266
14	125086601	125100298	13.698	2	AX-147248461|AX-147248464
14	127788433	127863102	74.67	9	AX-147248572|AX-147248574|AX-147248575|AX-147248576|AX-147248577|AX-147248578|AX-147248579|AX-147248580|AX-147248581
14	128489741	128496743	7.003	2	AX-147248620|AX-147248621
14	129473986	129474000	0.015	2	AX-147248674|AX-147248675
14	129513065	129513668	0.604	2	AX-147248687|AX-147248688
14	129914568	129915803	1.236	2	AX-147248718|AX-147248719
14	130843326	130889513	46.188	15	AX-147248785|AX-147248786|AX-147248787|AX-147248788|AX-147248789|AX-147248790|AX-147248791|AX-147248792|AX-147248794|AX-147248796|AX-147248797|AX-147248798|AX-147248799|AX-147248800|AX-147248801
14	130898678	131096856	198.179	17	AX-147248802|AX-147248803|AX-147248804|AX-147248805|AX-147248806|AX-147248808|AX-147248809|AX-147248810|AX-147248811|AX-147248813|AX-147248814|AX-147248815|AX-147248816|AX-147248817|AX-147248818|AX-147248819|AX-147248820
14	131102055	131287386	185.332	10	AX-147248821|AX-147248823|AX-147248824|AX-147248825|AX-147248826|AX-147248830|AX-147248831|AX-147248832|AX-147248833|AX-147248835
14	131294111	131491269	197.159	13	AX-147248837|AX-147248838|AX-147248840|AX-147248845|AX-147248847|AX-147248848|AX-147248849|AX-147248850|AX-147248852|AX-147248853|AX-147248854|AX-147248855|AX-147248856
14	131517776	131518448	0.673	2	AX-147248858|AX-147248859
14	131625115	131625171	0.057	2	AX-147248862|AX-147248863
14	132781292	132801280	19.989	2	AX-147248896|AX-147248897
15	1967690	1967712	0.023	2	AX-147248945|AX-147248946
15	1968021	1974573	6.553	2	AX-147248948|AX-147248957
15	1974944	1974982	0.039	2	AX-147248959|AX-147248960
15	6120250	6120319	0.07	2	AX-147249032|AX-147249033
15	6590860	6590995	0.136	2	AX-147249047|AX-147249048
15	7740844	7741499	0.656	3	AX-147249105|AX-147249106|AX-147249107
15	8172208	8207545	35.338	6	AX-147249115|AX-147249116|AX-147249118|AX-147249119|AX-147249121|AX-147249122
15	9425265	9426240	0.976	2	AX-147249153|AX-147249154
15	20373134	20374119	0.986	2	AX-147249550|AX-147249551
15	23589284	23601232	11.949	2	AX-147249649|AX-147249650
15	25238686	25429352	190.667	5	AX-147249681|AX-147249683|AX-147249685|AX-147249686|AX-147249687
15	25468946	25495428	26.483	5	AX-147249688|AX-147249689|AX-147249690|AX-147249691|AX-147249692
15	25495511	25695415	199.905	8	AX-147249693|AX-147249694|AX-147249695|AX-147249697|AX-147249698|AX-147249699|AX-147249703|AX-147249705
15	36017139	36019113	1.975	2	AX-147249855|AX-147249856
15	66556650	66556964	0.315	2	AX-147249974|AX-147249976
15	92192204	92195497	3.294	2	AX-147250009|AX-147250011
15	119507703	119525773	18.071	2	AX-147250234|AX-147250236
15	124967139	124969113	1.975	3	AX-147250373|AX-147250374|AX-147250375
15	140922094	140923746	1.653	2	AX-147250828|AX-147250830
15	141112295	141250421	138.127	5	AX-147250836|AX-147250837|AX-147250838|AX-147250839|AX-147250847
15	148614827	148615281	0.455	2	AX-147251364|AX-147251365
15	149549729	149549792	0.064	2	AX-147251452|AX-147251453
16	108328	115522	7.195	4	AX-147251501|AX-147251502|AX-147251503|AX-147251504
16	846487	1022691	176.205	4	AX-147251570|AX-147251587|AX-147251589|AX-147251590
16	1471744	1473219	1.476	5	AX-147251635|AX-147251637|AX-147251638|AX-147251639|AX-147251641
16	3756995	3776181	19.187	2	AX-147251798|AX-147251799
16	4986179	4988485	2.307	2	AX-147251899|AX-147251900
16	16751628	16914852	163.225	5	AX-147252417|AX-147252425|AX-147252426|AX-147252427|AX-147252430
16	27077898	27096954	19.057	2	AX-147252674|AX-147252676
16	27994454	27999213	4.76	3	AX-147252686|AX-147252687|AX-147252688
16	29488192	29494113	5.922	2	AX-147252703|AX-147252705
16	32002848	32003782	0.935	2	AX-147252748|AX-147252749
16	32079561	32085843	6.283	3	AX-147252751|AX-147252752|AX-147252753
16	32337685	32341179	3.495	5	AX-147252755|AX-147252756|AX-147252757|AX-147252759|AX-147252760
16	68378717	68378753	0.037	2	AX-147252892|AX-147252893
16	81756533	81766535	10.003	4	AX-147252911|AX-147252913|AX-147252914|AX-147252915
16	83212170	83215275	3.106	3	AX-147252923|AX-147252924|AX-147252925
16	85476577	85476849	0.273	2	AX-147252932|AX-147252933
16	85790924	85790952	0.029	2	AX-147252935|AX-147252936
16	101915493	101916218	0.726	2	AX-147253047|AX-147253048
16	111956760	111965809	9.05	2	AX-147253199|AX-147253200
16	116418422	116418426	0.005	2	AX-147253290|AX-147253291
16	124599239	124762302	163.064	4	AX-147253549|AX-147253552|AX-147253555|AX-147253571
16	128352895	128352935	0.041	2	AX-147253745|AX-147253746
16	129044785	129044914	0.13	2	AX-147253783|AX-147253784
16	135080269	135105866	25.598	3	AX-147254198|AX-147254200|AX-147254201
16	135300834	135402668	101.835	5	AX-147254208|AX-147254209|AX-147254210|AX-147254212|AX-147254213
16	135435536	135635399	199.864	11	AX-147254215|AX-147254216|AX-147254217|AX-147254219|AX-147254221|AX-147254222|AX-147254223|AX-147254224|AX-147254227|AX-147254228|AX-147254229
16	135639285	135668437	29.153	6	AX-147254231|AX-147254232|AX-147254233|AX-147254234|AX-147254235|AX-147254236
16	135772146	135900431	128.286	8	AX-147254240|AX-147254244|AX-147254245|AX-147254246|AX-147254247|AX-147254249|AX-147254251|AX-147254254
17	1436297	1449271	12.975	2	AX-147254397|AX-147254401
17	1812871	1907545	94.675	5	AX-147254443|AX-147254446|AX-147254447|AX-147254448|AX-147254449								37296448
17	1924101	1924110	0.01	2	AX-147254450|AX-147254451
17	1945325	1945835	0.511	2	AX-147254458|AX-147254459
17	2239939	2240037	0.099	3	AX-147254502|AX-147254503|AX-147254504
17	2964357	2969789	5.433	2	AX-147254562|AX-147254564
17	4315085	4382872	67.788	5	AX-147254671|AX-147254688|AX-147254689|AX-147254690|AX-147254691
17	5409110	5409168	0.059	2	AX-147254739|AX-147254740
17	5574622	5737760	163.139	5	AX-147254753|AX-147254754|AX-147254764|AX-147254773|AX-147254776
17	6132665	6135835	3.171	2	AX-147254806|AX-147254809
17	6625873	6634985	9.113	2	AX-147254843|AX-147254847
17	10168894	10168951	0.058	2	AX-147254948|AX-147254949
17	10207062	10207324	0.263	3	AX-147254953|AX-147254954|AX-147254955
17	10207647	10208567	0.921	3	AX-147254956|AX-147254958|AX-147254959
17	19190054	19191324	1.271	2	AX-147255219|AX-147255220
17	20089862	20094897	5.036	2	AX-147255229|AX-147255230
17	23313599	23316989	3.391	2	AX-147255307|AX-147255311
17	27860165	27914176	54.012	4	AX-147255420|AX-147255422|AX-147255423|AX-147255424
17	33023841	33024607	0.767	2	AX-147255542|AX-147255543
17	102217355	102219496	2.142	2	AX-147255996|AX-147255998
17	102498863	102499138	0.276	2	AX-147256016|AX-147256017
17	105366746	105382633	15.888	2	AX-147256066|AX-147256069
17	105837344	105855720	18.377	2	AX-147256088|AX-147256091
17	111710764	111710889	0.126	2	AX-147256233|AX-147256234
17	114745485	114746717	1.233	2	AX-147256358|AX-147256359
17	114917018	114941438	24.421	3	AX-147256370|AX-147256371|AX-147256372
17	117875776	117876065	0.29	2	AX-147256456|AX-147256457
17	119724011	119724052	0.042	2	AX-147256529|AX-147256530
17	122051481	122051523	0.043	2	AX-147256638|AX-147256639
18	520367	520471	0.105	2	AX-147256944|AX-147256945
18	673504	673581	0.078	2	AX-147256960|AX-147256961
18	1330998	1332206	1.209	2	AX-147257048|AX-147257051
18	6210285	6210316	0.032	2	AX-147257453|AX-147257454
18	7765475	7766159	0.685	5	AX-147257535|AX-147257536|AX-147257537|AX-147257538|AX-147257540
18	9669339	9840309	170.971	9	AX-147257609|AX-147257610|AX-147257611|AX-147257612|AX-147257613|AX-147257614|AX-147257615|AX-147257617|AX-147257626
18	11695039	11695077	0.039	2	AX-147257671|AX-147257672
18	13411521	13412424	0.904	3	AX-147257709|AX-147257710|AX-147257711
18	13436339	13636051	199.713	15	AX-147257712|AX-147257713|AX-147257714|AX-147257716|AX-147257717|AX-147257718|AX-147257719|AX-147257720|AX-147257722|AX-147257723|AX-147257724|AX-147257725|AX-147257726|AX-147257728|AX-147257729
18	29190308	29191173	0.866	2	AX-147258100|AX-147258101
18	32184712	32185069	0.358	2	AX-147258120|AX-147258121
18	34825243	34825599	0.357	2	AX-147258183|AX-147258184
18	36835476	36927909	92.434	6	AX-147258205|AX-147258206|AX-147258207|AX-147258208|AX-147258209|AX-147258212
18	39622240	39629965	7.726	2	AX-147258216|AX-147258218
18	40109330	40112196	2.867	2	AX-147258222|AX-147258223
18	97749212	97753597	4.386	2	AX-147258549|AX-147258553
18	98387518	98397729	10.212	2	AX-147258564|AX-147258568
18	106271132	106409355	138.224	8	AX-147258677|AX-147258679|AX-147258680|AX-147258683|AX-147258684|AX-147258685|AX-147258687|AX-147258690
18	119615638	119615758	0.121	2	AX-147259061|AX-147259062
18	123346474	123349333	2.86	2	AX-147259251|AX-147259252
18	124285461	124287609	2.149	2	AX-147259297|AX-147259299
18	126640196	126668369	28.174	3	AX-147259393|AX-147259394|AX-147259401
18	129384594	129384935	0.342	2	AX-147259566|AX-147259567
19	3689908	3713590	23.683	3	AX-147259851|AX-147259852|AX-147259856
19	7979476	7980192	0.717	2	AX-147260104|AX-147260105
19	8910259	8910356	0.098	2	AX-147260128|AX-147260129
19	16720434	16730254	9.821	3	AX-147260559|AX-147260561|AX-147260563
19	19422512	19425414	2.903	2	AX-147260645|AX-147260646
19	46524468	46529500	5.033	2	AX-147261048|AX-147261052
19	50013990	50015557	1.568	2	AX-147261090|AX-147261091
19	56316634	56316898	0.265	2	AX-147261120|AX-147261121
19	75922540	75924935	2.396	13	AX-147261164|AX-147261165|AX-147261166|AX-147261167|AX-147261168|AX-147261169|AX-147261170|AX-147261171|AX-147261172|AX-147261174|AX-147261175|AX-147261176|AX-147261177
19	115003596	115010579	6.984	2	AX-147261455|AX-147261456
19	120561282	120562699	1.418	2	AX-147261515|AX-147261517
19	125151405	125152131	0.727	2	AX-147261625|AX-147261626
19	143630931	143648014	17.084	2	AX-147262350|AX-147262351
19	143650958	143697079	46.122	6	AX-147262352|AX-147262353|AX-147262354|AX-147262356|AX-147262357|AX-147262358
19	143699154	143783810	84.657	9	AX-147262361|AX-147262362|AX-147262363|AX-147262364|AX-147262366|AX-147262367|AX-147262368|AX-147262369|AX-147262377
19	143957671	143975218	17.548	2	AX-147262400|AX-147262403
19	144188136	144380824	192.689	11	AX-147262427|AX-147262428|AX-147262429|AX-147262430|AX-147262432|AX-147262433|AX-147262437|AX-147262440|AX-147262441|AX-147262443|AX-147262444
19	145059742	145069267	9.526	2	AX-147262542|AX-147262544
19	145441097	145612278	171.182	4	AX-147262574|AX-147262579|AX-147262580|AX-147262592
19	146495547	146511510	15.964	2	AX-147262668|AX-147262670
20	226790	227969	1.18	10	AX-147262766|AX-147262767|AX-147262768|AX-147262769|AX-147262770|AX-147262771|AX-147262772|AX-147262773|AX-147262774|AX-147262775
20	3341043	3342133	1.091	2	AX-147263055|AX-147263056
20	3546441	3550489	4.049	2	AX-147263073|AX-147263076
20	6464411	6466766	2.356	3	AX-147263249|AX-147263251|AX-147263252
20	53034382	53037859	3.478	4	AX-147264030|AX-147264034|AX-147264035|AX-147264036
20	60634383	60642224	7.842	3	AX-147264063|AX-147264064|AX-147264067
20	94463486	94475523	12.038	3	AX-147264139|AX-147264140|AX-147264141
20	94875006	95066177	191.172	5	AX-147264144|AX-147264145|AX-147264147|AX-147264148|AX-147264149
20	95081846	95083276	1.431	2	AX-147264150|AX-147264151
20	96627444	96627837	0.394	2	AX-147264166|AX-147264167
20	111547881	111547961	0.081	2	AX-147264343|AX-147264344
20	118920417	118923518	3.102	2	AX-147264515|AX-147264516
20	119278093	119278536	0.444	2	AX-147264532|AX-147264533
20	133618254	133623195	4.942	2	AX-147265233|AX-147265236
20	134122690	134122783	0.094	2	AX-147265324|AX-147265325
20	134465194	134466393	1.2	2	AX-147265371|AX-147265372
20	135813355	135817231	3.877	23	AX-147265550|AX-147265551|AX-147265553|AX-147265554|AX-147265555|AX-147265556|AX-147265557|AX-147265558|AX-147265559|AX-147265560|AX-147265561|AX-147265562|AX-147265564|AX-147265565|AX-147265566|AX-147265567|AX-147265569|AX-147265570|AX-147265571|AX-147265572|AX-147265573|AX-147265574|AX-147265575
20	135868423	135881666	13.244	3	AX-147265584|AX-147265586|AX-147265587

## Sheet: pericentromeric coordinates
Table 4b: Inferred pericentomeric coordinates:
CHR	START /Mb	END /Mb
A01	20	90
A02	18	85
A03	55	105
A04	20	110
A05	30	90
A06	20	80
A07	10	60
A08	20	30
A09	20	110
A10	19	80
B01	50	120
B02	15	80
B03	60	100
B04	39	135
B05	25	120
B06	20	100
B07	38	100
B08	40	110
B09	60	140
B10	40	100

## Sheet: Mean LD among all SNPs All MAFs
Table 5a: Mean LD among all SNPs across different map distances at varrying MAF thresholds of ≥ 0.05, ≥ 0.1 and ≥ 0.2.
MAF		≥ 0.05			≥ 0.1			≥ 0.2
Distance	N	mean.r2	SD.r2	N	mean.r2	SD.r2	N	mean.r2	SD.r2
0 - 0.1 kb	416	0.86987	0.267705	375	0.891585	0.23187	301	0.923345	0.182663
0.1 - 0.161 kb	217	0.826557	0.318019	187	0.848884	0.288931	141	0.918706	0.183739
0.161 - 0.259 kb	345	0.82569	0.314426	303	0.835428	0.296951	225	0.892363	0.223289
0.259 - 0.418 kb	415	0.827506	0.320613	353	0.855667	0.286778	278	0.904513	0.219414
0.418 - 0.672 kb	539	0.792904	0.340207	455	0.803022	0.326146	348	0.869679	0.258582
0.672 - 1.08 kb	599	0.795826	0.344172	513	0.835813	0.299736	416	0.883622	0.239153
1.08 - 1.74 kb	729	0.775957	0.357226	625	0.827833	0.310263	489	0.886396	0.246865
1.74 - 2.81 kb	618	0.742757	0.368739	539	0.799474	0.317266	427	0.858878	0.264114
2.81 - 4.52 kb	544	0.74532	0.35835	506	0.777635	0.330072	378	0.827236	0.282975
4.52 - 7.28 kb	548	0.668671	0.398155	501	0.720028	0.369469	331	0.825077	0.282155
7.28 - 11.7 kb	532	0.648874	0.406064	487	0.688023	0.384768	331	0.829195	0.28763
11.7 - 18.9 kb	881	0.644261	0.392106	759	0.711138	0.354618	612	0.765123	0.319202
18.9 - 30.4 kb	1029	0.567649	0.408377	882	0.603336	0.392573	603	0.704157	0.345614
30.4 - 48.9 kb	1369	0.523802	0.404409	1175	0.587528	0.384074	808	0.705823	0.339778
48.9 - 78.8 kb	1891	0.449831	0.385529	1542	0.519755	0.369662	1027	0.628396	0.347037
0.0787 - 0.127 mb	2952	0.439842	0.38845	2424	0.504858	0.375132	1600	0.616321	0.348756
0.127 - 0.204 mb	3809	0.367105	0.365596	3050	0.435775	0.362012	1903	0.547295	0.344639
0.204 - 0.329 mb	5814	0.347923	0.351591	4669	0.421929	0.349727	2976	0.542858	0.338597
0.329 - 0.530 mb	7705	0.2448	0.283237	5793	0.306889	0.289979	3298	0.412643	0.304069
0.530 - 0.853 mb	11121	0.208346	0.248494	8376	0.262498	0.258808	4330	0.353721	0.274574
0.853 - 1.370 mb	17566	0.235743	0.265282	13704	0.289711	0.271895	7339	0.388285	0.290876
1.370 - 2.210 mb	24765	0.218318	0.242963	19725	0.268569	0.248891	11150	0.346367	0.255725
2.210 - 3.560 mb	32882	0.210422	0.236241	26088	0.26179	0.244494	14946	0.335964	0.254323
3.560 - 5.740 mb	39754	0.210496	0.234586	32708	0.257486	0.239991	18546	0.339844	0.247755
5.740 - 9.240 mb	40666	0.206092	0.225461	34819	0.25191	0.227419	22420	0.315629	0.232305
9.240 - 14.900 mb	33791	0.207205	0.229106	30181	0.257399	0.233324	23719	0.316803	0.229762
14.900 - 24.000 mb	23681	0.218718	0.235844	23127	0.268867	0.235283	21279	0.324405	0.230504
24.000 - 38.600 mb	16314	0.215638	0.245119	15025	0.290357	0.247428	15177	0.350716	0.237931
38.600 - 62.100 mb	12059	0.211749	0.246484	11817	0.276832	0.246505	11238	0.344218	0.243215
62100 - 100000 mb	4696	0.236403	0.254118	7230	0.286933	0.2469	10286	0.353656	0.239483

## Sheet: Mean LD among all SNPs MAF 0.05
Table 5b: Mean LD among all SNPs across different map distances, with MAF ≥ 0.05
Distance	N	mean	SD
		r2	r2
0 - 0.1 kb	301	0.86987	0.267705
0.1 - 0.161 kb	141	0.826557	0.318019
0.161 - 0.259 kb	225	0.82569	0.314426
0.259 - 0.418 kb	278	0.827506	0.320613
0.418 - 0.672 kb	348	0.792904	0.340207
0.672 - 1.08 kb	416	0.795826	0.344172
1.08 - 1.74 kb	489	0.775957	0.357226
1.74 - 2.81 kb	427	0.742757	0.368739
2.81 - 4.52 kb	378	0.74532	0.35835
4.52 - 7.28 kb	331	0.668671	0.398155
7.28 - 11.7 kb	331	0.648874	0.406064
11.7 - 18.9 kb	612	0.644261	0.392106
18.9 - 30.4 kb	603	0.567649	0.408377
30.4 - 48.9 kb	808	0.523802	0.404409
48.9 - 78.8 kb	1027	0.449831	0.385529
0.0787 - 0.127 mb	1600	0.439842	0.38845
0.127 - 0.204 mb	1903	0.367105	0.365596
0.204 - 0.329 mb	3005	0.347923	0.351591
0.329 - 0.530 mb	3630	0.2448	0.283237
0.530 - 0.853 mb	4385	0.208346	0.248494
0.853 - 1.370 mb	7389	0.235743	0.265282
1.370 - 2.210 mb	12202	0.218318	0.242963
2.210 - 3.560 mb	17026	0.210422	0.236241
3.560 - 5.740 mb	22778	0.210496	0.234586
5.740 - 9.240 mb	25869	0.206092	0.225461
9.240 - 14.900 mb	31364	0.207205	0.229106
14.900 - 24.000 mb	38171	0.218718	0.235844
24.000 - 38.600 mb	45340	0.215638	0.245119
38.600 - 62.100 mb	43255	0.211749	0.246484
62100 - 100000 mb	94337	0.236403	0.254118

[truncated: 4 more sheets: Average LD decay distance, Pop structure -Mean LD, Pop structure-Average LD decay, GWAS-Table]
